# Supplementary material for: Patterns of in situ Mineral Colonization by Microorganisms in a ~60°C Deep Continental Subsurface Aquifer
Source: Front Microbiol. 2020 Nov 19;11:536535. doi: 10.3389/fmicb.2020.536535 (PMC7711152; doi:10.3389/fmicb.2020.536535)
Supplement: Supplementary file 3 [file Data_Sheet_3.xlsx]

## Sheet: Sheet1
#OTU ID	C-Q5lot0141505-Neg	SM-Calcite-Mid	SM-Calcite-Top	SM-GlassWool	SM-HidValDol-Mid	SM-HidValDol-Top	SM-LakeSeds-1	SM-LakeSeds-2	SM-SteelBalls	SM-WardDol-Mid	SM-WardDol-Top	SWM-BLM-BlCalc	SWM-BLM-BlHVD	SWM-BLM-BlLS	SWM-BLM-BlPrh	SWM-BLM-BlPyr	SWM-BLM-BlWD	SWM-BLM-glass	SWM-BLM-glasspyr	SWM-BLM-HVD12	SWM-BLM-HVD17	SWM-BLM-LS15	SWM-BLM-LS4	SWM-BLM-Osp7	SWM-BLM-prh11	SWM-BLM-prh6	SWM-BLM-pyr1	SWM-BLM-pyr7	SWM-BLM-sp1	SWM-BLM-sp10	SWM-BLM-sp7	SWM-BLM-sp8	SWM-BLM-sp9	SWM-BLM-steel	SWM-BLM-WD13	SWM-BLM-WD16	SWM-BLM1-F4-glass-2	SWM-BLM1-F4-HVD6-2	SWM-BLM1-F4-HVD7-2	SWM-BLM1-F4-LS10-2	SWM-BLM1-F4-LS12-2	SWM-BLM1-F4-steel2-2	SWM-BLM1-F4-steel3-2	SWM-BLM1-F4-WD8-2	SWM-BLM1-F4-WD9-2	SWM-BLM1-F5-calc1	SWM-BLM1-F5-calc2	SWM-BLM1-F5-glass2	SWM-BLM1-F5-glass4
denovo41860	0	5550	11575	219	7633	10729	2179	3445	26	10873	10790	0	0	0	0	1	1	12235	5684	7715	11148	0	1	0	6	726	9673	377	242	6	2	4	5	0	0	7285	0	0	1	0	0	0	0	0	0	0	32	0	0
denovo5477	0	2	0	8061	13	12	4624	3461	731	71	0	982	0	0	0	0	1	829	189	0	145	6824	1	2	272	2396	1	0	495	86	65	149	38	0	1	0	5897	6625	3967	2543	7914	3316	2652	1	411	24	32	0	2
denovo90387	0	6684	2936	3106	11825	5922	6922	9346	508	8918	10391	0	0	0	0	0	1	1	8	0	0	0	0	1	56	246	7	4	54	7	3	23	4	0	1	0	2	58	4	0	680	4	0	0	0	15	38	5	3
denovo90283	0	1108	1332	4510	2488	1201	807	636	4540	394	420	0	0	0	0	0	0	120	452	89	309	1	0	34	299	309	145	376	903	6497	2794	3750	1883	115	0	0	192	7	40	194	23	14	0	0	236	841	1266	1377	805
denovo18207	0	190	340	360	775	413	14	2	1449	695	1642	0	0	0	0	0	0	0	3	0	0	0	0	0	1	0	11	0	39	18	27	132	10	0	0	0	2	2845	2911	5762	2345	4784	4285	9922	8832	49	72	0	0
denovo8588	0	378	960	16	105	594	2740	2491	0	403	225	1	0	0	0	0	0	0	88	24	26	7144	1	0	4933	8903	3127	4849	0	39	1	47	9	0	1	0	6	1305	737	703	1968	2	0	116	0	73	117	19	9
denovo41853	0	462	708	436	609	1333	988	944	66	268	326	0	1	1	0	0	1	2103	530	3591	3006	995	0	0	171	451	0	2	37	4	2	4	2	11555	3574	5882	3	0	0	13	1	0	0	0	0	0	53	23	3
denovo90282	0	1383	2092	124	3880	3283	617	430	122	2740	2550	0	0	0	0	0	0	372	931	558	999	6	0	0	57	42	287	290	19	1073	17	411	165	0	4792	0	396	7	215	163	6	334	228	182	190	244	320	1796	1066
denovo207	0	198	354	3165	474	331	126	66	8001	402	285	1	0	0	0	0	1	118	120	78	184	0	0	16	36	24	123	61	389	1861	4101	4675	903	310	0	0	117	1	52	123	2	417	1156	0	212	856	800	146	117
denovo113979	0	148	176	32	218	327	268	136	21	114	61	0	1	0	0	0	0	369	462	2143	630	4094	0	4	28	46	520	771	1392	384	205	783	55	14510	0	0	235	49	489	323	337	7	0	0	0	465	998	3698	2715
denovo157729	0	62	40	232	40	143	437	429	32	22	136	1	0	2	0	1	1	7646	1300	0	4737	6	0	0	338	77	1968	7235	8	2	3	5	0	1718	4277	3182	633	0	4	712	0	0	0	0	0	240	24	135	284
denovo85510	0	231	455	8	248	436	132	179	8	158	96	0	0	0	0	1	2	3430	2607	5072	4045	3	1	2	356	970	423	655	1877	213	95	278	60	4366	6131	4739	7	9	24	77	64	1	0	0	0	187	173	660	459
denovo112147	0	28	109	249	11	71	7	3	437	119	38	0	0	0	0	0	0	51	3	0	60	0	0	4	13	2	0	4	723	215	148	379	125	0	0	0	2191	3423	2044	3020	2037	2432	3638	7053	4988	51	116	10	10
denovo124372	0	242	167	603	855	622	626	781	822	212	242	0	0	1	0	0	0	497	160	1537	2733	1	1	1	171	2373	35	0	3918	265	211	993	130	1985	0	3568	4	0	0	138	0	0	0	0	0	0	29	0	0
denovo33241	0	117	560	23	129	308	110	41	121	375	316	0	0	0	0	0	0	71	32	73	27	0	0	0	106	54	226	194	16	471	156	455	146	306	0	0	11	0	31	32	9	650	1265	1187	3083	680	978	1941	921
denovo48168	0	305	736	0	187	1500	3498	4751	0	335	282	0	0	0	0	0	0	0	3	0	0	1540	0	0	302	1419	140	446	0	5	0	4	3	0	0	5741	1	1016	39	166	1466	0	0	0	0	0	0	0	0
denovo11317	0	0	11	0	0	3	2	18	0	0	0	0	0	0	0	0	0	156	2	3	21	0	0	0	0	0	0	5	0	0	0	0	0	0	0	0	2	2	5	5	2	6	156	232	55	4259	4390	5193	2319
denovo139368	0	60	226	390	214	139	30	12	5752	311	173	1	0	0	0	0	0	21	50	43	53	0	0	77	50	19	18	44	1086	831	1036	1237	356	0	0	2199	35	0	8	69	9	27	35	203	20	337	413	535	72
denovo34499	0	37	76	0	41	50	20	21	0	114	130	0	0	0	0	0	0	426	372	156	1028	0	2	0	453	312	750	312	2	561	0	171	21	48	0	0	892	45	500	211	113	77	51	209	106	38	368	2881	1025
denovo82675	0	95	354	0	49	180	27	60	5	105	293	0	0	0	0	0	0	918	1416	909	847	0	0	0	406	449	505	256	4	810	3	1047	351	292	0	6	165	7	171	175	42	3167	1593	862	650	46	303	520	305
denovo95277	0	5	33	12	14	8	0	5	28	15	65	0	0	0	0	0	0	287	347	200	689	0	0	742	306	372	599	406	6	1708	6610	1194	445	156	0	0	27	0	9	49	3	12	0	0	58	296	279	154	30
denovo83390	0	4	36	12	18	39	7	5	28	6	0	0	0	0	0	0	0	351	83	392	724	0	0	5	857	632	570	867	2	532	369	668	141	0	2	0	26	19	55	60	42	159	157	2279	3798	178	256	430	63
denovo22205	0	70	7	2	41	368	327	387	0	44	101	0	0	0	0	0	0	1472	404	3657	842	0	0	0	0	262	141	51	21	2	2	0	5	0	0	2963	1	0	0	0	3	0	0	0	0	119	82	0	57
denovo48170	0	274	109	736	215	160	273	298	376	61	0	0	0	0	0	0	0	0	14	0	1	0	0	932	46	57	0	4	4471	729	825	1455	400	0	0	0	45	35	44	58	178	2	0	0	0	25	178	0	3
denovo134243	0	4	3	4	14	29	4	7	5	0	0	0	0	0	0	0	0	528	249	318	770	0	0	39	306	273	156	204	0	434	307	445	181	128	0	0	29	6	108	127	21	1	0	335	0	565	1108	269	32
denovo63823	0	14	61	30	15	0	16	15	18	52	134	0	0	0	0	0	0	219	140	168	520	0	0	1771	349	806	466	275	0	696	205	393	278	59	0	0	31	53	418	297	125	21	12	0	0	1346	1168	201	55
denovo83592	0	435	1491	212	583	619	252	360	410	649	542	0	0	0	0	0	0	71	57	78	120	0	0	1	211	198	56	81	3	844	638	481	196	0	0	0	17	8	15	51	47	5	17	0	109	614	131	137	110
denovo94474	0	165	370	0	352	323	15	17	0	1739	1058	0	0	0	0	0	0	22	28	3	1	0	0	0	10	32	34	23	0	15	0	13	3	129	0	0	0	1	0	3	1	62	289	1	0	0	22	43	20
denovo23697	0	0	0	2	1	0	0	0	0	16	0	0	0	1	0	0	0	360	941	90	343	0	0	3172	1039	914	397	258	5	1411	3200	697	169	47	0	0	1	0	1	6	4	0	0	0	114	19	0	0	0
denovo41387	0	206	237	220	920	477	151	95	328	553	386	0	0	0	0	0	0	3	91	63	39	0	0	0	48	43	17	50	3	247	475	226	45	0	0	0	203	10	114	189	30	18	31	8	0	0	387	1070	578
denovo84119	0	92	23	0	34	56	3	4	0	147	66	0	1	0	0	0	0	0	40	22	15	0	0	0	5157	3120	186	569	0	7	0	2	2	0	0	417	3	14	90	141	79	1	0	0	0	0	0	0	3
denovo96780	0	146	550	0	140	356	184	304	0	222	193	0	0	0	0	0	0	186	264	226	518	1	0	0	315	171	172	144	0	493	3	456	115	85	1245	0	41	45	115	199	75	104	88	3	0	91	298	176	80
denovo70682	0	0	0	0	0	0	0	0	0	0	0	0	0	0	0	0	0	0	0	0	0	0	11268	0	1	0	0	0	0	0	0	0	1	0	1	0	0	0	0	0	0	0	0	0	110	0	0	0	0
denovo106301	0	8	70	11	6	7	19	33	291	30	0	0	0	0	0	0	0	27	15	23	0	0	0	2940	1	3	2	5	0	141	473	174	116	76	0	0	2	0	1	4	0	386	273	84	0	23	30	56	8
denovo90281	0	144	368	0	3	161	20	0	0	0	96	0	0	0	0	0	0	0	82	51	2519	0	0	0	33	31	95	0	21	0	3	19	7	113	0	0	0	0	0	0	0	0	0	0	0	682	0	72	259
denovo77538	0	335	748	43	1525	502	267	218	24	412	254	0	0	0	0	0	0	0	3	0	1	0	0	0	84	8	0	0	0	283	7	152	147	0	0	0	32	1	3	58	12	0	0	0	0	85	428	56	18
denovo51808	0	55	48	2	23	14	31	0	1	44	49	0	0	0	0	0	0	0	0	0	0	0	0	0	1	0	0	1	8	20	2	15	2	0	0	0	0	4	4	0	19	2	0	0	0	135	487	107	43
denovo85591	0	0	2	4	0	3	2	0	1156	0	0	0	0	0	0	1	0	0	1	0	0	0	0	0	4	4	0	0	220	20	19	80	3	0	0	0	74	2	47	52	1	235	729	4524	2190	0	17	0	0
denovo98280	0	8	5	1	3	9	211	469	23	26	0	0	0	0	0	0	1	312	63	212	133	2073	0	0	11	93	243	4	69	12	11	13	65	4384	0	0	0	0	0	0	0	0	0	0	0	0	0	0	1
denovo82496	0	2	42	32	3	9	29	26	13	9	284	0	0	0	0	0	0	111	791	45	41	0	0	4110	409	454	150	313	0	278	271	633	357	0	0	0	2	0	0	0	12	6	0	0	0	0	0	0	9
denovo9520	0	51	113	11	50	57	6	7	22	0	32	0	0	0	0	0	0	0	87	94	107	0	0	1	325	219	238	299	5	1076	529	472	229	0	0	0	16	2	2	25	0	7	27	0	0	428	380	165	164
denovo5560	0	336	182	118	454	583	239	231	21	83	93	0	0	0	0	0	0	36	87	306	126	0	0	3	8	5	23	2	436	146	54	306	240	0	0	0	1	3	9	40	10	5	0	0	0	131	0	119	268
denovo94477	0	22	96	96	111	65	34	41	952	0	39	0	0	0	0	0	0	23	12	48	0	0	0	1	17	8	21	8	1317	124	74	122	413	0	0	0	5	0	0	7	1	37	6	97	105	155	293	65	13
denovo109222	0	18	190	69	164	109	5	5	98	113	98	0	0	0	0	0	0	27	13	20	37	0	0	4	17	10	15	4	868	221	121	481	90	0	0	0	10	0	52	51	3	11	7	0	259	124	236	53	34
denovo41850	0	509	272	2	361	856	37	102	61	631	321	0	0	0	0	0	0	645	39	1469	194	1	0	0	16	0	1149	337	17	0	5	7	6	40	0	0	0	0	0	0	0	2	0	0	0	0	0	0	1
denovo133511	0	6	8	12	0	9	0	0	1	0	0	0	0	0	0	0	0	0	0	19	0	6	0	0	0	0	0	0	13	5	3	7	21	0	6152	0	2	0	0	0	0	0	0	0	0	25	0	0	0
denovo47311	0	46	167	117	229	186	66	41	119	60	45	0	0	0	0	0	0	69	60	28	152	0	0	0	101	110	135	70	2	160	52	366	26	89	0	0	44	3	97	41	17	31	25	0	205	36	143	356	150
denovo47639	0	39	47	8	27	20	31	139	1254	12	0	0	0	0	0	0	0	0	2	0	0	0	0	0	5	0	11	7	65	12	9	84	7	112	0	0	0	0	0	0	0	153	684	0	0	91	121	0	2
denovo146996	0	0	0	0	0	0	0	0	0	0	0	0	1	0	0	0	0	0	0	0	0	3	0	0	0	0	0	0	0	0	0	0	0	0	6526	0	0	0	0	0	0	0	0	0	0	0	0	0	0
denovo65357	0	36	223	36	72	33	16	16	86	0	48	0	0	0	0	0	0	17	60	79	147	0	0	0	55	75	47	42	19	209	74	121	45	0	0	0	21	0	53	66	11	0	0	0	0	723	393	437	417
denovo58179	0	2	1	2	4	4	20	58	8	8	0	0	0	0	0	0	0	92	1913	681	915	0	0	0	0	0	0	49	85	6	4	26	5	1993	0	0	0	0	0	2	0	0	0	0	0	0	0	0	0
denovo99239	0	15	38	70	70	23	6	1	484	0	0	0	0	0	0	0	0	0	7	11	0	0	0	0	21	5	0	1	366	138	75	232	1967	0	0	0	2	0	2	12	0	2	0	0	0	0	182	0	5
denovo34186	0	1	107	2	13	75	55	217	70	1673	4012	0	1	1	1	1	0	0	0	0	2	0	0	0	1	1	0	2	0	0	0	1	1	0	0	0	0	0	0	0	0	0	0	0	0	0	0	0	0
denovo36237	0	1	37	1	7	15	11	10	35	94	147	129	0	0	0	0	0	0	0	2	0	0	0	0	1	0	3641	0	0	0	0	0	0	1	2057	0	0	0	0	0	0	0	0	0	0	0	0	0	0
denovo141426	0	10	96	3	34	25	6	11	2	22	0	0	0	0	0	0	0	197	79	189	224	0	0	0	202	65	272	205	1	361	0	39	32	69	0	6	14	5	70	98	37	5	0	233	498	93	217	67	13
denovo86097	0	19	90	64	20	58	5	3	68	47	0	0	0	0	0	0	0	0	0	0	0	0	0	53	12	0	0	4	362	483	1533	673	196	0	0	0	12	0	0	5	6	2	1	0	0	193	107	11	4
denovo159459	1	46	101	94	143	67	196	101	18	45	99	0	0	0	0	0	0	373	45	0	155	0	0	0	1	0	0	0	79	6	5	29	4	0	0	0	63	0	43	102	6	0	0	0	0	50	0	0	1
denovo87752	0	57	65	24	149	97	34	12	15	61	44	0	0	0	0	0	0	27	96	110	70	0	0	0	43	40	88	68	0	194	5	58	49	0	0	0	302	5	184	217	10	32	55	322	0	157	459	327	489
denovo135621	0	0	0	0	0	0	0	0	0	0	0	99	0	0	0	0	0	0	0	0	0	0	5622	0	0	0	0	0	0	0	0	0	0	0	0	0	0	0	0	0	0	0	0	0	0	0	0	0	0
denovo128898	0	22	190	0	83	187	94	161	9	161	175	0	0	0	0	0	0	209	60	213	202	0	0	0	1	0	11	25	181	17	13	9	4	0	2878	0	0	0	0	0	0	1	0	0	0	0	55	27	1
denovo155440	0	0	0	0	0	0	0	0	0	0	0	0	0	1	0	0	0	713	64	1669	160	0	0	0	0	0	1814	925	0	0	0	0	0	0	0	0	0	0	0	0	0	0	0	0	0	0	36	0	0
denovo129068	0	42	274	100	337	182	13	15	597	86	372	0	0	0	0	0	0	0	8	0	0	0	0	1	5	6	22	4	141	21	11	195	19	0	0	0	0	0	0	0	0	2	17	0	0	161	21	25	10
denovo17651	0	67	293	2	151	241	112	169	3	34	84	0	0	0	0	0	0	132	26	267	220	0	0	0	6	4	64	39	180	28	11	30	5	0	0	0	0	0	0	1	0	0	0	0	0	0	0	14	4
denovo91881	0	0	0	0	0	0	0	0	0	0	0	0	0	0	0	0	0	0	0	0	0	5	0	0	0	0	0	0	0	0	0	0	0	0	4569	13	0	0	0	0	0	0	0	0	0	0	0	0	0
denovo8704	0	2	0	0	21	0	441	237	0	0	0	0	0	0	0	0	0	0	3	0	79	901	0	0	9	37	0	0	0	1	0	0	1	0	0	0	0	506	158	191	1165	0	0	0	0	0	0	0	0
denovo91225	0	4	19	5	18	4	2	0	8	14	0	0	0	0	0	0	0	0	2	11	23	0	0	6	11	3	0	2	308	566	314	823	320	0	0	0	16	1	1	23	2	2	0	92	3	411	629	60	40
denovo86994	0	0	0	1330	1	0	0	2	1612	0	0	0	0	0	0	0	0	0	0	0	0	0	0	0	409	364	0	0	49	2	2	11	3	0	0	0	40	124	9	3	99	5	50	0	0	0	0	0	0
denovo43333	0	20	40	0	12	78	27	9	0	15	0	0	0	0	0	0	0	36	181	2558	438	0	0	0	0	23	8	0	5	0	0	0	3	0	0	398	0	0	0	0	0	0	0	0	0	0	0	0	0
denovo3572	0	0	0	485	7	4	464	407	60	2	0	0	0	0	0	0	0	49	61	0	7	0	0	0	8	503	0	0	144	3	3	3	6	0	0	0	32	1	67	218	3	0	0	0	0	0	0	0	0
denovo144314	0	5	35	12	36	25	1	4	95	0	0	0	0	0	0	0	0	0	0	71	21	367	0	0	3	0	0	1	236	33	19	99	260	0	425	1	0	0	0	0	0	0	0	0	0	62	111	4	3
denovo149979	0	56	230	157	391	181	18	3	88	233	201	0	0	0	0	0	0	0	0	8	0	0	0	0	2	0	0	6	354	58	48	201	38	0	0	0	1	1	0	7	3	2	2	0	0	44	31	21	4
denovo127791	0	417	148	92	201	385	166	201	23	0	14	0	0	0	0	0	0	195	40	28	140	0	0	0	0	0	0	0	194	11	12	58	27	0	0	0	0	0	0	3	0	0	0	0	0	0	63	0	0
denovo22061	0	8	19	5	2	10	9	13	18	0	153	0	0	0	0	0	0	37	10	12	68	0	0	46	64	49	100	106	0	165	469	439	64	94	0	0	4	2	25	20	28	1	0	0	0	45	24	0	1
denovo59184	0	0	0	0	0	0	0	0	0	0	0	0	0	0	0	0	0	326	8	752	383	0	0	0	0	0	736	1205	0	0	0	0	1	0	0	0	0	0	0	0	0	0	0	0	0	0	0	0	0
denovo148883	0	0	0	189	1	3	214	653	204	20	0	0	0	0	0	0	0	26	23	15	0	0	0	0	36	22	175	57	0	44	6	70	14	0	0	0	0	674	0	1	708	0	0	0	0	0	43	17	3
denovo133109	0	11	78	15	47	14	11	17	14	0	30	0	0	0	0	0	0	179	146	101	14	0	0	0	85	158	195	161	1	98	3	208	29	0	0	0	8	7	17	16	26	0	1	0	140	113	59	71	12
denovo143182	0	0	8	123	3	0	0	0	1058	0	0	0	0	0	0	0	0	0	0	0	0	0	0	2	28	5	0	2	548	54	48	152	27	0	0	0	21	11	15	39	21	197	105	49	70	13	36	0	0
denovo130242	0	4	51	1	21	54	9	5	0	12	0	0	0	0	0	0	0	7	92	146	33	0	0	0	184	152	53	149	0	62	0	17	11	0	0	0	33	2	55	56	3	6	6	0	426	108	305	154	81
denovo57592	0	0	0	2697	0	0	32	22	25	0	0	0	0	0	0	0	0	0	0	0	0	0	0	0	0	0	0	0	0	0	0	1	0	0	0	0	3	0	0	0	4	0	0	0	0	0	0	0	0
denovo61057	0	0	0	0	0	0	0	0	0	0	0	0	1	0	0	0	0	69	0	135	41	0	0	0	0	0	0	1	0	0	0	0	0	0	0	2477	0	0	0	0	0	0	0	0	0	0	0	0	0
denovo4475	0	53	36	23	365	54	383	138	166	79	42	0	0	0	0	0	0	0	0	0	0	0	0	1	1	0	0	0	52	38	31	64	9	0	0	0	2	0	0	1	0	0	0	0	0	23	0	0	7
denovo153718	0	0	0	0	0	0	0	0	0	0	0	0	0	0	0	0	2655	0	0	0	0	0	0	0	0	0	0	0	0	0	0	0	0	0	0	0	0	0	0	0	0	0	0	0	0	0	0	0	0
denovo111324	0	7	40	114	13	26	0	1	50	22	43	0	0	0	0	0	0	0	4	10	0	0	0	2	5	1	12	2	538	165	128	487	73	0	0	0	14	1	0	5	2	0	0	0	0	0	39	7	0
denovo110652	0	0	3	0	1	0	0	0	6	0	0	0	0	0	0	0	0	0	0	0	0	0	0	0	0	0	0	0	0	0	1	0	0	0	0	0	2	0	5	8	0	414	992	832	300	0	1	0	0
denovo112153	0	27	252	46	139	165	24	9	228	108	95	0	0	0	0	0	1	0	7	0	0	0	0	1	1	0	0	4	23	7	3	30	4	0	0	0	0	0	1	0	0	2	10	0	0	25	0	14	0
denovo104131	0	0	44	63	10	2	0	0	173	0	0	0	0	0	0	0	0	0	3	0	0	0	0	2	6	1	0	0	2	6	22	132	5	0	0	0	5	0	4	5	1	6	2	0	716	131	93	48	23
denovo120319	0	0	0	0	0	0	0	0	0	0	0	0	0	0	0	0	0	0	0	0	0	2422	0	0	0	0	0	0	0	0	0	0	0	0	0	0	0	0	0	0	0	0	0	0	0	0	0	0	0
denovo1297	0	13	0	349	4	51	1063	929	0	0	0	0	0	0	0	0	0	0	1	0	0	0	0	0	0	0	0	0	0	1	0	0	0	0	0	0	0	0	0	0	0	0	0	0	0	0	0	0	0
denovo82683	0	0	25	18	3	10	3	4	0	26	1	0	0	0	0	0	0	0	0	0	1206	0	0	0	1	1	0	0	106	0	1	28	0	0	0	0	0	0	0	0	0	0	0	0	0	3	1	0	3
denovo87754	0	0	0	0	0	0	0	0	0	0	0	0	0	0	0	0	2378	0	0	0	0	0	0	0	0	0	0	0	0	0	0	0	0	0	0	0	0	0	0	0	0	0	0	0	0	0	0	0	0
denovo981	0	76	21	5	116	70	112	101	9	27	0	0	0	0	0	0	0	37	19	23	391	0	0	0	12	1	28	0	460	128	75	152	35	0	0	0	2	0	0	1	0	0	0	0	0	0	0	0	14
denovo83597	0	175	452	1	102	118	30	36	0	122	45	0	0	0	0	0	0	0	2	0	10	0	0	0	3	3	0	1	0	18	0	120	55	0	0	0	0	0	2	0	0	1	5	0	0	52	56	80	24
denovo44819	0	0	0	0	0	0	0	1	0	0	0	0	0	0	0	0	2147	0	0	0	0	0	0	0	0	0	0	0	0	0	0	0	0	0	0	0	0	0	0	0	0	3	0	0	0	0	0	0	0
denovo115012	0	2	12	0	6	11	1	2	0	0	0	0	0	0	0	0	0	142	0	438	428	0	0	0	0	3	643	84	2	0	0	2	2	427	0	0	0	0	0	0	0	0	0	0	0	0	0	0	0
denovo47306	0	24	47	0	7	10	7	0	0	25	56	0	0	0	0	0	0	0	2	29	0	0	0	0	5	10	73	59	0	5	0	12	2	0	0	0	2	0	3	14	0	0	0	175	0	463	16	0	20
denovo148715	0	41	6	88	111	22	304	326	0	5	2	0	0	0	0	0	0	36	51	0	2	0	0	0	1	89	0	0	8	0	0	0	0	0	0	16	7	1	52	4	6	0	0	0	0	1	5	0	0
denovo92460	0	0	0	0	0	0	0	0	0	0	0	0	0	0	0	0	2112	0	0	0	0	0	0	0	0	0	0	0	0	0	0	0	0	0	0	0	0	0	0	0	0	0	0	0	0	0	0	0	0
denovo117643	0	0	0	0	0	0	0	0	0	0	0	0	0	0	0	0	2080	0	0	0	0	0	0	0	0	0	0	0	0	0	0	0	0	0	0	0	0	0	0	0	0	0	0	0	0	0	0	0	0
denovo88572	0	0	0	0	0	4	0	0	0	0	0	0	0	0	0	0	2019	0	0	0	0	0	0	0	0	0	0	0	0	0	0	0	0	0	0	0	0	0	0	0	0	0	0	0	0	16	0	0	0
denovo152602	0	1	3	0	1	0	0	0	1	1	0	0	0	0	0	0	0	0	0	26	0	0	0	0	0	0	652	1318	0	0	0	0	0	0	0	0	0	0	0	0	0	0	0	0	0	0	0	0	0
denovo60919	0	0	0	0	0	0	0	0	0	0	0	0	0	0	0	0	1964	0	0	0	0	0	0	0	0	0	0	0	0	0	0	0	0	0	0	0	0	0	0	0	0	0	0	0	0	0	0	0	0
denovo156590	0	43	336	0	27	431	47	152	0	190	187	0	0	0	0	0	0	0	0	26	173	0	0	0	0	0	314	4	0	0	0	0	0	0	0	0	0	0	0	0	0	0	0	0	0	0	0	0	0
denovo107102	0	8	15	37	18	10	1	0	232	35	0	0	0	0	0	0	0	0	2	0	0	0	0	0	3	2	0	0	76	43	26	116	23	0	0	0	1	0	1	4	1	0	0	0	0	109	132	13	7
denovo872	0	4	17	0	3	20	0	0	1	0	0	0	0	0	0	0	0	0	23	26	1	0	0	0	14	82	228	43	0	63	0	231	34	0	0	0	1	0	5	2	0	7	65	228	241	0	0	49	56
denovo86599	0	3	11	0	4	6	2	0	17	29	42	0	0	0	0	0	0	124	61	33	19	0	0	0	63	63	188	117	0	4	0	0	1	0	0	0	0	0	1	6	0	19	95	400	134	0	31	187	10
denovo138760	0	39	48	2	33	61	38	13	1	13	11	0	0	0	0	0	0	74	40	93	51	2	0	0	2	1	25	8	92	16	2	13	4	24	401	0	0	0	0	0	0	0	0	0	0	30	0	17	14
denovo104027	0	3	12	0	19	8	7	9	0	103	65	0	0	0	0	0	0	9	22	105	169	0	0	0	52	5	54	33	0	50	0	17	16	37	0	0	7	0	3	7	0	23	23	167	106	0	102	77	27
denovo137725	0	0	0	147	0	0	64	48	13	0	0	5	0	0	0	0	0	0	0	0	0	0	0	0	1	13	0	0	6	5	2	3	2	0	0	0	124	229	148	136	191	207	219	0	27	4	6	0	2
denovo156677	0	17	32	0	13	23	10	9	7	60	17	0	0	0	0	0	0	0	2	1	0	0	0	0	1	8	9	1	0	3	0	3	1	11	0	0	3	2	5	1	4	129	207	54	94	10	8	111	35
denovo72360	0	0	0	0	0	0	1	0	0	0	0	0	0	0	0	0	0	2	0	0	0	0	0	0	1	0	0	0	0	0	0	0	0	0	0	0	0	0	1	1	0	0	8	23	0	223	211	293	132
denovo137392	0	22	246	0	75	58	27	66	0	165	101	0	0	0	0	0	0	0	0	0	23	0	0	0	3	0	0	0	0	3	0	2	0	0	0	0	1	0	0	0	6	0	0	0	0	26	61	26	11
denovo136281	0	71	125	3	72	82	14	0	11	0	8	0	0	0	0	0	0	0	5	22	0	0	0	1	10	5	16	7	41	58	23	43	23	0	0	0	15	0	0	7	1	11	0	0	0	0	49	28	26
denovo123047	0	0	0	0	0	0	0	1	0	0	0	0	0	0	0	0	0	0	0	0	0	1383	0	0	0	0	26	0	0	0	1	0	0	0	3	0	0	0	0	0	0	0	0	0	0	0	4	0	0
denovo155125	0	22	5	32	21	19	18	32	17	0	57	0	0	0	1	0	0	0	1	0	55	0	0	4	9	63	56	0	160	52	96	135	42	0	0	0	0	0	4	3	9	0	0	0	0	30	0	0	0
denovo126879	0	0	0	7	0	0	76	66	0	0	0	0	0	0	0	0	0	216	0	0	3	0	0	0	0	0	0	0	108	11	9	11	85	0	0	0	0	0	0	0	0	0	0	0	0	0	0	0	0
denovo15857	0	0	0	0	1	0	0	0	0	0	0	0	0	0	0	0	0	0	0	11	0	0	0	0	0	2	1429	5	0	0	0	0	0	0	0	0	0	0	0	0	0	0	0	0	0	0	0	0	0
denovo72249	0	8	7	0	8	25	0	0	0	5	1	0	0	0	0	0	0	1	52	4	0	0	0	1	2	2	2	5	0	65	0	10	32	0	0	0	8	0	11	12	0	424	139	20	5	3	12	76	57
denovo99569	0	0	0	0	0	0	0	1	0	0	0	0	0	0	0	0	1400	0	0	0	0	0	0	0	0	0	0	0	0	0	0	0	0	0	0	0	0	0	0	2	0	0	0	0	0	0	0	1	0
denovo99575	0	0	0	0	0	0	0	0	0	0	0	0	0	1	0	0	1403	0	0	0	1	0	0	0	0	0	0	0	0	0	0	0	0	0	0	0	0	0	0	0	0	0	0	0	0	0	0	0	0
denovo78883	0	0	0	0	0	0	0	0	0	0	0	0	0	0	0	0	0	0	0	0	0	0	0	0	0	0	0	0	0	0	0	0	0	0	0	0	131	6	174	497	13	157	81	326	0	0	0	0	0
denovo98229	0	0	0	0	0	0	0	0	0	0	0	0	0	0	0	0	1385	0	0	0	0	0	0	0	0	0	0	0	0	0	0	0	0	0	0	0	0	0	0	0	0	0	0	0	0	0	0	0	0
denovo124923	0	9	67	4	46	32	12	7	5	44	0	0	0	0	0	0	0	25	39	43	80	0	0	0	34	15	35	25	0	74	0	64	26	0	0	0	11	0	5	3	8	8	11	79	0	0	0	14	10
denovo118306	0	0	19	23	3	17	3	3	36	53	0	0	0	0	0	0	0	0	0	0	0	0	0	1	4	2	0	0	239	63	41	145	47	0	0	0	0	0	47	177	0	1	1	0	0	12	31	8	0
denovo136138	0	0	0	1	0	0	0	0	20	0	0	0	0	0	0	0	0	0	0	0	0	0	0	0	0	0	0	0	10	0	2	1	0	0	0	0	73	9	46	36	1	95	258	512	238	0	0	0	0
denovo9130	0	22	11	110	27	7	11	12	115	24	0	0	0	0	0	0	0	0	1	0	0	0	0	0	2	2	0	0	4	25	204	123	8	0	0	0	0	0	0	2	0	0	0	0	0	19	0	9	0
denovo99577	0	0	0	0	0	0	0	0	0	0	0	0	0	0	0	0	1292	0	0	0	0	0	0	0	0	0	0	0	0	0	0	0	0	0	0	0	0	0	0	0	0	0	0	0	0	0	0	0	0
denovo87408	0	3	0	227	8	3	112	80	42	0	0	0	0	0	0	0	0	1	1	0	0	0	0	0	10	273	0	0	116	9	2	3	4	0	0	6	7	2	3	99	2	0	0	0	0	0	1	0	0
denovo36184	0	13	50	0	29	40	33	40	0	0	0	0	0	0	0	0	0	201	54	44	564	0	0	0	0	5	0	0	50	11	3	16	13	55	0	0	0	0	0	0	0	0	0	0	0	0	0	0	0
denovo47577	0	5	1	73	2	7	4	0	12	0	0	0	0	0	0	0	0	0	0	0	0	0	0	214	1	0	0	0	49	51	55	107	60	0	0	0	0	0	0	7	0	0	0	0	0	8	28	0	0
denovo38432	0	0	0	0	0	0	0	1	0	0	0	0	0	0	0	0	0	56	26	88	122	0	0	0	0	0	9	1	36	5	2	0	3	0	0	0	3	1	58	10	4	0	0	0	0	52	0	88	5
denovo27577	0	0	0	0	0	0	0	0	0	0	0	0	0	0	0	0	1216	0	0	0	0	0	0	0	0	0	0	0	0	0	0	0	0	0	0	0	0	0	0	0	0	0	0	0	0	0	0	0	0
denovo6257	0	0	0	22	0	0	2	0	0	0	0	0	0	0	0	0	0	0	0	0	0	0	0	1	4	0	0	0	449	44	43	90	18	0	0	0	117	1	26	248	1	6	14	0	0	59	0	0	0
denovo125461	0	0	0	0	0	0	0	0	10	0	0	0	0	0	0	0	0	0	0	0	0	0	0	0	0	0	0	0	6	1	1	1	0	0	0	0	41	3	30	39	0	70	207	554	230	0	3	0	0
denovo21752	0	0	0	0	0	0	0	0	0	0	0	0	0	0	0	0	0	0	19	0	0	0	0	0	17	12	3	8	0	70	0	1	4	0	0	0	8	0	6	7	0	1	0	0	1	2	14	43	22
denovo43191	0	3	21	0	8	15	4	2	0	69	0	0	0	0	0	0	0	34	40	96	42	0	0	0	66	61	26	36	0	58	0	99	20	0	0	0	1	0	5	7	0	0	4	0	82	0	0	16	1
denovo148043	0	3	4	0	0	3	51	43	0	0	0	0	0	0	0	0	0	0	1	0	0	3	0	0	242	382	2	47	0	0	0	0	0	0	0	0	0	90	24	29	134	0	0	0	0	0	0	0	0
denovo155217	0	0	11	2	2	0	0	0	13	0	0	0	0	0	0	0	0	0	0	0	0	0	0	0	1	0	0	0	21	10	4	33	814	0	0	0	0	0	0	0	0	0	0	0	0	0	0	0	0
denovo141980	0	33	41	0	92	102	29	9	0	229	198	0	0	0	0	0	0	0	0	0	0	0	0	0	0	0	0	0	0	0	0	0	0	0	0	0	0	0	0	0	0	0	0	0	0	0	0	0	0
denovo147219	0	10	28	18	38	18	5	12	16	56	33	0	0	0	0	0	0	0	3	40	0	0	0	0	5	11	0	15	0	37	5	23	6	0	0	0	1	0	0	3	2	0	10	0	0	23	40	53	24
denovo2694	0	6	0	0	1	2	1	0	0	0	0	0	0	0	0	0	0	0	0	0	0	0	0	0	522	443	5	57	0	0	0	0	0	0	0	0	0	10	20	17	12	0	0	0	0	0	0	0	0
denovo101573	0	81	13	1	103	123	39	42	0	2	3	0	0	0	0	0	0	46	118	144	15	0	0	0	0	10	15	1	6	0	0	0	0	0	0	49	1	0	1	0	0	0	0	0	0	1	0	0	1
denovo13998	0	4	96	0	14	14	2	1	0	26	0	0	0	0	0	0	0	12	30	0	5	0	0	0	14	14	14	26	0	15	0	67	8	0	0	0	4	1	13	14	0	0	0	0	38	0	0	29	6
denovo3956	0	0	0	0	0	0	0	0	0	0	0	0	0	0	0	0	1113	0	0	0	0	0	0	0	0	0	8	0	0	0	0	0	0	0	0	0	0	0	0	0	0	0	0	0	0	0	0	0	0
denovo27535	0	0	0	0	0	0	0	0	0	0	0	0	0	0	0	0	0	0	0	0	0	0	0	0	0	0	1114	0	0	0	0	0	1	0	0	0	0	0	0	0	0	0	0	0	0	0	0	0	0
denovo38947	0	0	0	0	0	0	0	0	0	0	0	1	0	0	0	0	1112	0	0	0	0	0	0	0	0	0	0	0	0	0	0	0	0	0	0	0	0	0	0	0	0	0	0	0	0	0	0	0	0
denovo44356	0	48	16	86	82	21	27	13	128	1	1	0	0	0	0	0	0	0	0	0	0	0	0	3	0	2	0	0	27	82	68	18	35	0	0	0	11	0	6	18	4	2	0	0	12	38	36	36	31
denovo59391	0	0	0	0	0	0	2	0	3	0	46	0	0	0	0	0	998	0	0	0	0	0	0	0	0	0	0	0	0	0	1	0	0	0	0	0	0	0	0	0	0	0	7	0	0	0	0	0	0
denovo127745	0	26	3	2	18	10	17	11	1	1	0	0	0	0	0	0	0	0	4	2	0	0	0	0	1	1	2	4	54	30	16	19	3	1	0	0	33	2	41	54	27	2	0	0	0	48	57	199	147
denovo47871	0	24	1	0	13	59	43	40	0	0	1	0	0	0	0	0	0	65	105	166	18	0	0	0	0	27	5	4	0	0	0	0	0	0	0	56	0	0	0	0	6	0	0	0	0	4	1	0	1
denovo7753	0	0	0	0	0	0	0	0	0	0	0	0	0	0	0	0	0	0	0	0	0	0	0	0	0	0	0	0	0	0	0	0	0	1087	0	0	0	0	0	0	0	0	0	0	0	0	0	0	0
denovo3346	0	4	5	99	2	2	14	15	71	0	0	0	0	0	0	0	0	0	2	0	0	0	0	0	21	20	0	0	458	42	42	191	15	0	0	0	0	1	8	9	3	2	18	0	0	0	0	0	0
denovo97502	0	0	0	0	0	0	0	0	0	0	0	0	0	0	0	0	1051	0	0	0	0	0	0	0	0	0	0	0	0	0	0	0	0	1	0	0	0	0	0	0	0	0	0	0	0	0	0	0	0
denovo31717	0	0	0	0	0	0	0	0	0	0	0	0	0	0	0	0	1033	0	0	0	0	0	0	0	0	0	0	0	0	0	0	0	0	0	0	0	0	0	0	0	0	0	0	0	0	0	0	0	0
denovo111178	0	9	13	10	79	33	0	1	14	0	64	0	0	0	0	0	0	0	0	12	0	0	0	0	8	17	0	0	112	40	53	142	28	0	0	0	2	1	3	5	5	0	0	0	0	36	34	0	5
denovo130237	0	2	9	0	0	0	0	8	10	0	23	0	0	0	0	0	0	0	0	0	0	0	0	0	0	0	0	0	0	0	0	0	0	29	0	0	0	0	3	3	0	42	6	41	0	0	0	0	0
denovo58177	0	16	93	0	25	49	13	10	0	106	16	0	0	0	0	0	0	0	3	20	78	0	0	0	36	13	24	27	0	0	0	0	0	0	0	0	0	0	0	4	3	0	0	0	0	0	0	0	0
denovo14883	0	5	16	13	36	41	3	2	7	0	30	0	0	0	0	0	0	0	0	0	0	0	0	2	0	2	0	0	104	23	60	100	13	0	0	0	3	0	0	6	0	0	0	0	83	22	59	11	2
denovo18537	0	11	20	36	24	41	3	0	98	18	0	0	0	0	0	0	0	0	0	0	0	0	0	1	3	7	0	0	16	7	17	62	7	0	0	0	0	0	2	0	1	0	0	0	0	15	42	4	3
denovo12741	0	1	4	4	0	0	0	0	46	2	0	0	0	0	0	0	0	0	0	1	0	0	0	6	0	0	0	0	0	30	103	8	22	0	0	0	1	0	0	0	0	61	44	1	0	7	2	9	5
denovo90398	0	17	18	7	33	21	8	5	2	0	26	0	0	0	0	0	0	0	7	49	0	0	0	0	1	2	0	2	0	23	3	78	24	0	0	0	3	2	0	0	1	0	0	0	0	0	24	132	221
denovo153722	0	0	0	0	0	0	0	0	0	0	0	0	0	0	0	0	972	0	0	0	0	0	0	0	0	0	0	0	0	0	0	0	0	0	0	0	0	0	0	0	0	0	0	0	0	0	0	0	0
denovo96448	0	1	0	7	8	7	2	0	5	0	0	0	0	0	0	0	0	0	34	39	0	0	0	1	15	28	38	19	8	33	35	19	9	0	0	0	1	0	0	0	0	2	8	0	0	166	0	23	0
denovo45996	0	0	0	16	1	0	4	0	4	0	0	0	0	0	0	0	0	0	2	0	0	0	0	0	2	0	0	0	3	19	16	55	11	0	0	0	8	0	0	27	0	0	0	0	0	107	102	28	9
denovo41217	0	0	0	1	0	0	0	0	4	0	0	0	0	0	0	0	0	0	0	0	0	0	0	0	0	0	0	0	8	0	1	0	0	0	0	0	12	34	107	370	11	83	197	66	22	2	3	0	0
denovo11810	0	30	27	43	18	67	65	52	0	2	4	0	0	0	0	0	0	35	34	41	14	2	0	0	2	27	0	0	2	0	0	0	0	7	3	48	0	0	0	0	0	0	0	0	0	0	0	0	0
denovo106306	0	118	69	81	154	141	118	153	2	23	19	0	0	0	0	0	0	0	0	0	0	0	0	0	0	4	0	0	1	0	0	0	0	0	0	0	0	1	0	0	25	0	0	0	0	0	2	0	0
denovo47400	0	4	73	0	27	8	20	38	0	107	136	0	0	0	0	0	0	0	15	0	0	0	0	12	84	152	55	10	0	54	12	102	14	0	0	0	0	0	0	0	0	0	0	0	0	0	0	0	0
denovo94	0	4	0	0	3	2	10	8	0	32	68	0	0	0	0	0	0	44	4	13	0	0	0	2	24	46	127	21	0	14	3	5	1	0	0	0	0	1	1	0	4	0	0	0	90	0	0	0	0
denovo64004	0	6	5	0	0	7	93	117	0	0	0	0	0	0	0	0	0	0	0	0	0	6	0	0	27	185	2	33	0	0	0	0	0	0	0	0	0	141	8	14	152	0	0	0	0	0	0	0	0
denovo141096	0	2	1	26	13	1	0	0	341	0	0	0	0	0	0	0	0	0	4	0	0	0	0	1	0	0	0	0	5	81	88	33	20	0	0	0	2	0	0	4	0	6	1	0	0	21	15	30	13
denovo8117	0	0	0	0	0	0	0	0	10	0	0	0	0	0	0	0	0	0	0	0	0	0	0	0	0	0	0	0	8	0	0	0	0	0	0	0	10	8	35	22	3	198	376	168	54	0	0	0	0
denovo142084	0	6	0	1	2	1	0	0	102	1	0	0	0	0	0	0	0	0	0	0	0	0	0	0	0	0	0	0	1	0	0	0	0	0	0	0	0	0	0	0	0	232	457	0	0	5	4	0	0
denovo67474	0	4	39	1	15	14	7	1	17	0	118	0	0	0	0	0	0	31	14	12	2	0	0	0	18	14	29	27	0	17	6	20	3	0	0	0	1	0	1	0	0	11	11	0	0	0	53	14	6
denovo67134	0	4	67	0	4	22	2	0	1	59	46	0	0	0	0	0	0	0	1	0	0	0	0	0	3	2	4	1	2	5	0	31	4	0	0	0	0	0	0	1	0	1	0	0	0	0	23	19	2
denovo93035	0	0	0	0	0	0	0	0	0	0	0	0	0	0	0	0	0	0	0	0	0	0	0	0	0	0	0	1	352	15	10	48	6	0	0	0	53	0	51	44	0	88	16	20	0	31	0	0	0
denovo82672	0	177	51	3	266	96	59	36	3	61	32	0	0	0	0	0	0	1	9	1	1	0	0	0	0	4	6	1	3	0	0	0	2	0	0	1	0	0	0	0	0	0	0	0	0	0	0	0	0
denovo16285	0	3	6	30	1	3	0	0	1	0	0	0	0	0	0	0	0	0	0	0	0	0	0	0	0	0	0	0	21	0	0	0	0	0	0	0	170	226	57	102	116	34	28	4	6	0	1	0	0
denovo41787	0	0	0	0	0	0	0	0	0	0	0	0	0	0	0	0	0	0	11	1	0	0	0	0	13	19	6	5	0	74	0	4	2	0	0	0	8	0	7	5	0	0	0	0	1	1	9	38	12
denovo144982	0	0	0	0	3	0	1	0	0	0	8	0	0	0	0	0	0	15	2	48	27	0	0	0	0	0	0	0	7	4	0	0	0	527	0	0	0	0	0	0	0	9	0	0	0	0	0	0	0
denovo90284	0	77	0	14	45	54	25	2	1	0	0	0	0	0	0	0	0	0	3	39	0	0	0	0	0	1	0	0	481	22	12	29	7	0	0	0	0	2	0	0	5	0	0	0	0	0	0	0	0
denovo70816	0	5	10	2	2	24	13	40	4	243	496	0	0	0	0	0	0	0	0	0	0	0	0	0	0	0	0	0	0	0	0	0	0	0	0	0	0	0	0	0	0	0	0	0	0	0	0	0	0
denovo117942	0	6	4	114	18	7	4	0	88	3	1	0	0	0	0	0	0	1	0	0	0	0	0	0	0	0	0	0	14	32	91	38	30	0	0	0	10	0	0	8	0	18	95	0	10	46	31	7	4
denovo41484	0	0	8	7	3	4	1	1	19	0	0	0	0	0	0	0	0	24	11	8	0	0	0	0	6	18	64	41	12	67	148	26	9	0	0	0	2	0	2	2	0	0	0	0	0	0	9	0	2
denovo81396	0	10	4	1	13	3	2	0	0	0	0	0	0	0	0	0	0	65	17	0	0	0	0	0	2	4	3	18	0	33	0	7	6	0	0	0	60	3	30	59	0	15	20	0	0	0	8	78	86
denovo96031	0	2	4	3	4	6	0	0	33	0	19	0	0	0	0	0	0	0	0	0	38	0	0	1	0	0	0	0	64	14	8	22	7	0	0	0	12	0	5	212	28	1	0	179	0	27	0	0	1
denovo101817	0	5	29	0	15	17	0	4	0	0	63	0	0	0	0	0	0	0	44	116	28	0	0	0	26	12	0	8	0	40	0	35	17	46	0	0	0	0	0	2	0	0	0	0	0	31	134	20	1
denovo106752	0	0	0	0	0	0	0	0	0	0	0	0	0	0	0	0	0	0	807	0	0	0	0	0	0	0	0	0	0	0	0	0	0	0	0	0	0	0	0	0	0	0	0	0	0	0	0	0	0
denovo12856	0	38	19	91	48	1	47	26	0	0	51	0	0	0	0	0	0	0	0	0	0	0	0	0	5	0	0	0	16	3	3	39	1	0	0	0	118	2	0	42	0	2	12	0	0	0	0	0	0
denovo146211	0	0	9	58	4	0	0	0	111	0	0	0	0	0	0	0	0	0	0	0	0	0	0	0	9	19	0	1	61	5	6	13	1	0	0	0	30	26	188	48	13	92	77	0	0	0	16	0	0
denovo28002	0	7	1	0	1	0	0	2	0	1	0	0	0	0	0	0	0	0	10	0	1	0	0	0	36	16	4	2	0	30	0	5	1	0	0	0	43	0	23	10	0	21	5	0	2	2	4	126	64
denovo97988	0	13	6	0	8	21	0	0	0	1	0	0	0	0	0	0	0	0	67	3	0	0	0	0	3	1	0	4	0	45	0	5	6	0	0	0	35	1	34	8	0	99	35	10	5	5	7	87	84
denovo32384	0	0	0	0	0	0	0	0	0	0	0	0	0	0	0	0	0	0	0	0	0	0	0	3	1	2	0	4	1	62	356	58	32	0	0	0	4	1	0	0	0	0	0	0	0	105	118	0	2
denovo4465	0	37	0	463	189	3	3	1	0	0	0	0	0	0	0	0	0	0	0	0	0	0	0	0	0	0	0	0	2	0	0	0	0	0	0	0	1	14	0	3	31	0	0	0	0	0	0	0	0
denovo94125	0	4	6	1	8	7	4	2	4	0	0	0	0	0	0	0	0	0	2	2	0	0	0	0	5	1	2	13	0	28	4	6	7	0	0	0	1	0	0	1	0	23	30	29	48	30	31	76	43
denovo65356	0	143	22	88	264	121	27	23	14	20	24	0	0	0	0	0	0	0	0	0	0	0	0	0	1	3	0	0	1	2	0	1	0	0	0	0	0	0	0	0	0	1	0	0	0	1	1	0	2
denovo14541	0	7	3	2	8	2	0	0	103	0	0	0	0	0	0	0	0	0	0	0	0	0	0	0	1	0	0	0	1	0	0	1	0	0	0	0	0	0	0	0	0	191	382	0	0	4	3	0	0
denovo87011	0	1	1	1	1	0	0	0	0	0	0	0	0	0	0	0	0	0	0	0	0	0	0	0	10	6	0	6	0	24	29	5	8	0	0	0	6	3	16	25	10	24	44	152	159	16	6	30	10
denovo84547	0	0	0	1	1	4	0	0	1	0	0	0	0	0	0	0	0	0	0	0	0	0	0	0	1	0	0	0	30	1	0	10	0	0	0	0	0	1	19	302	0	3	219	152	2	0	0	0	0
denovo121001	0	0	0	0	0	0	0	0	0	0	0	0	0	0	0	0	755	0	0	0	0	0	0	0	0	0	0	0	0	0	0	0	0	0	0	0	0	0	0	0	0	0	0	0	0	0	0	0	0
denovo26581	0	0	0	0	0	4	0	0	0	0	0	0	0	0	0	0	0	27	28	49	210	0	0	0	6	4	0	14	0	16	0	12	3	0	0	0	2	0	2	8	7	11	28	0	165	0	0	0	1
denovo95697	0	0	2	0	0	0	0	0	0	0	0	0	0	0	0	0	0	0	4	0	0	0	0	4	1	0	0	2	0	12	0	0	12	0	0	0	4	0	2	2	0	237	87	9	0	1	2	5	2
denovo83830	0	0	0	0	0	4	0	0	7	0	0	0	0	0	0	0	0	0	0	0	182	0	0	0	0	0	0	0	0	0	0	0	0	308	0	0	2	0	0	2	0	0	0	0	0	0	0	0	6
denovo717	0	0	1	30	1	2	0	0	263	0	0	0	0	0	0	0	0	0	0	0	0	0	0	0	0	0	0	0	20	37	76	43	25	0	0	0	1	0	3	3	0	4	2	0	1	14	23	4	1
denovo34917	0	1	4	5	7	10	0	0	61	0	0	0	0	0	0	0	0	0	0	0	0	0	0	413	0	1	0	0	0	10	81	47	13	0	0	0	0	0	0	0	0	0	0	0	0	10	0	0	0
denovo159976	0	1	0	4	2	0	6	0	0	0	0	0	0	0	0	0	0	0	0	0	0	0	0	1	0	0	0	0	476	30	21	31	17	0	0	0	0	8	4	0	19	0	0	0	0	0	0	0	0
denovo13752	0	0	0	6	0	0	0	0	0	0	0	0	0	0	0	0	0	0	0	0	0	0	0	0	0	0	0	0	39	45	27	54	16	0	0	0	16	118	0	7	329	0	0	0	0	0	0	0	2
denovo129065	0	25	3	105	44	28	34	42	10	1	0	0	0	0	0	0	0	7	9	18	17	0	0	0	4	90	0	0	33	1	2	1	2	0	0	12	3	0	1	46	2	0	0	0	0	0	0	0	0
denovo22990	0	133	27	11	282	115	36	15	0	30	22	0	0	0	0	0	0	0	2	0	0	0	0	0	1	0	0	0	0	0	0	0	0	0	0	0	4	0	1	1	3	2	0	0	0	1	2	0	1
denovo41385	0	55	24	0	26	128	116	60	0	3	2	0	0	0	0	0	0	0	1	0	0	0	0	0	4	5	2	4	0	0	0	1	0	0	0	0	0	22	13	26	8	0	0	0	0	0	0	0	0
denovo5999	0	13	0	0	6	55	27	34	0	1	3	0	0	0	0	0	0	43	81	147	9	0	0	0	0	18	5	0	0	0	1	0	1	0	0	51	0	0	0	0	0	0	0	0	0	0	1	0	0
denovo126714	0	0	0	0	0	0	0	0	0	0	0	0	0	0	0	0	0	0	0	0	0	0	692	0	0	0	0	0	0	0	0	0	0	0	0	0	0	0	0	0	0	0	0	0	0	0	0	0	0
denovo36800	0	0	2	0	1	0	2	0	2	0	1	0	0	0	0	0	0	0	0	1	0	0	0	28	0	3	1	5	0	58	215	24	23	0	0	0	4	0	1	11	3	4	0	0	4	30	17	10	0
denovo92179	0	2	22	1	8	6	0	0	10	0	19	0	0	0	0	0	0	0	0	0	0	0	0	0	0	0	6	0	4	0	0	0	23	0	0	0	0	0	0	0	0	0	0	1	0	0	0	0	0
denovo98468	0	2	1	1	2	0	2	0	3	0	0	0	0	0	0	0	0	0	22	20	0	0	0	20	33	35	103	33	0	36	56	24	6	0	0	0	1	0	1	4	0	7	10	0	0	24	0	38	2
denovo70011	0	49	22	0	42	106	72	37	0	7	4	0	0	0	0	0	0	0	5	0	0	0	0	0	26	13	0	14	0	1	0	0	0	0	0	0	0	5	14	19	6	0	0	0	0	0	0	0	1
denovo107400	0	38	100	0	10	55	5	3	0	27	0	1	0	0	0	0	0	53	6	33	57	0	0	0	0	0	6	1	1	0	0	0	0	0	0	0	0	0	0	0	0	0	0	0	0	0	0	0	0
denovo19634	0	49	8	0	23	66	223	170	0	2	3	0	0	0	0	0	0	0	0	0	0	0	0	0	0	12	0	0	0	0	0	0	0	0	0	0	0	41	4	0	64	0	0	0	0	0	0	0	0
denovo77122	0	0	17	2	0	20	2	4	0	24	0	0	0	0	0	0	0	0	7	0	0	0	0	0	5	3	0	2	0	26	1	338	17	0	0	0	0	0	1	0	0	0	0	0	0	0	0	8	0
denovo152554	0	0	1	0	0	0	0	0	1	0	0	0	0	0	0	0	0	0	10	1	0	0	0	0	0	0	0	0	0	75	2	58	32	0	0	0	10	0	8	10	0	136	147	0	6	11	19	8	17
denovo104755	0	2	26	3	0	26	0	0	121	0	0	0	0	0	0	0	0	0	0	0	0	0	0	0	0	0	0	0	0	0	2	7	1	0	0	0	0	0	0	0	0	4	0	0	0	47	40	6	3
denovo117556	0	0	33	0	12	13	2	5	0	0	31	0	0	0	0	0	0	0	2	31	0	0	0	0	5	6	13	8	0	26	0	2	4	0	0	0	0	0	0	2	0	2	3	0	0	0	9	11	4
denovo83252	0	9	4	56	1	3	1	0	21	0	0	0	0	0	0	0	0	0	0	0	0	0	0	0	0	0	0	0	4	0	0	0	0	0	0	0	40	193	64	30	134	45	40	0	0	1	0	0	0
denovo74663	0	0	2	2	1	0	1	0	0	0	0	0	0	0	0	0	0	0	0	0	603	0	0	0	0	0	0	0	1	0	0	2	0	0	0	0	0	0	0	0	0	0	0	0	0	0	0	0	0
denovo36181	0	2	13	0	5	16	4	2	0	0	0	0	0	0	0	0	0	0	35	39	0	0	0	0	13	5	8	36	0	3	0	0	2	69	0	0	0	0	0	0	0	0	0	0	0	0	210	0	7
denovo105710	0	7	0	0	1	54	168	320	0	0	0	0	0	0	0	0	0	0	0	0	0	0	0	0	0	0	0	0	0	0	0	0	0	0	0	0	0	0	0	0	0	0	0	0	0	0	0	0	0
denovo27118	0	0	3	0	2	0	0	0	0	0	0	0	0	0	0	0	0	0	6	11	0	0	0	0	6	1	2	12	0	13	0	0	3	0	0	0	1	0	1	11	0	0	0	0	0	0	0	24	0
denovo63466	0	0	0	43	0	0	79	54	3	0	0	0	0	0	0	0	0	7	9	0	0	4	0	0	1	24	0	0	6	3	0	1	4	0	0	0	52	2	32	27	8	5	0	0	3	0	1	0	1
denovo92281	0	12	1	3	3	0	0	0	87	0	0	0	0	0	0	0	0	0	0	0	0	0	0	0	0	0	0	0	3	0	0	0	0	0	0	0	0	0	0	0	0	129	318	0	0	10	4	0	0
denovo39333	0	13	8	4	15	23	15	7	0	0	0	0	0	0	0	0	0	9	33	52	2	6	0	0	0	3	7	29	50	2	0	2	0	8	0	0	31	4	13	19	30	0	0	0	0	3	0	10	28
denovo62274	0	5	14	0	1	10	6	0	0	0	0	0	0	0	0	0	0	0	10	6	0	0	0	0	0	2	0	4	0	1	0	90	7	107	0	0	1	0	3	0	0	3	5	0	0	0	0	0	3
denovo109227	0	0	0	2	0	4	0	0	1	0	0	0	0	0	0	0	0	0	3	11	0	0	0	0	0	2	0	0	383	7	9	17	19	0	0	0	0	0	2	0	0	0	0	0	0	44	33	0	0
denovo38999	0	3	3	0	13	6	5	2	0	59	0	0	0	0	0	0	0	0	0	0	0	0	0	0	10	11	41	36	0	6	0	70	0	0	0	0	2	0	0	1	2	6	0	0	0	0	31	0	2
denovo59414	0	32	9	2	5	20	77	59	0	1	2	0	0	0	0	0	0	0	0	0	0	0	0	0	14	26	12	19	0	2	0	3	0	0	0	0	0	53	23	51	87	0	0	4	0	6	3	1	0
denovo84383	0	0	4	46	0	2	10	4	7	0	0	0	0	0	0	0	0	0	0	0	0	0	0	0	0	0	7	0	98	28	23	111	4	0	0	1	1	1	0	4	6	0	0	0	0	15	0	0	0
denovo16859	0	0	0	0	0	0	2	3	0	17	32	0	0	0	0	0	0	0	0	0	0	0	0	0	0	0	0	0	0	0	0	0	0	0	0	0	0	0	0	0	0	0	0	0	0	0	109	72	0
denovo39222	0	0	2	3	1	0	0	1	1	0	1	0	0	0	0	0	0	3	5	4	0	0	0	83	19	47	2	15	0	23	8	5	14	0	0	0	3	3	31	26	7	6	0	0	0	76	45	13	4
denovo154585	0	34	13	98	57	10	14	10	28	4	0	0	0	0	0	0	0	1	14	0	0	0	0	3	5	8	2	2	6	36	26	2	15	0	0	0	5	3	1	3	2	0	0	0	3	8	8	9	5
denovo118250	0	21	6	0	13	33	8	5	0	0	0	0	0	0	0	0	0	17	79	115	9	0	0	0	4	21	0	0	8	0	0	0	0	40	21	30	0	0	0	0	0	0	0	0	0	0	0	0	0
denovo131193	0	0	0	0	0	0	51	33	0	0	0	0	0	0	0	0	0	0	0	0	0	4	0	0	0	7	0	0	0	0	0	0	0	0	0	0	0	163	9	11	255	0	0	0	0	0	0	0	0
denovo10799	0	0	0	158	0	0	240	50	10	0	0	0	0	0	0	0	0	0	0	0	0	0	0	0	1	3	0	0	0	0	0	0	0	0	0	0	15	87	0	0	14	0	0	0	0	0	0	0	0
denovo1304	0	0	0	1	1	0	0	0	3	0	0	0	0	0	0	0	0	0	0	0	0	0	0	0	0	0	0	0	59	7	0	7	129	0	0	0	0	0	0	0	0	0	0	0	0	0	0	0	0
denovo29759	0	0	0	0	0	1	0	0	0	0	0	0	0	0	0	0	0	0	1	0	0	0	0	0	1	1	0	0	0	16	4	3	5	0	0	0	0	0	4	5	0	0	0	10	0	31	44	51	11
denovo26002	0	0	21	11	22	13	2	0	37	2	0	0	0	0	0	0	0	0	2	0	0	0	0	0	2	1	9	0	17	8	1	54	6	0	0	0	0	1	0	0	0	0	0	0	0	0	0	0	0
denovo97059	0	1	1	0	0	7	0	0	0	1	0	0	0	0	0	0	0	0	0	0	0	0	0	0	0	0	0	0	0	2	0	0	0	0	0	0	0	0	0	0	0	8	35	0	0	0	3	2	8
denovo137637	0	0	0	2	0	0	0	0	0	0	0	0	0	0	0	0	0	0	0	0	0	0	0	0	0	0	0	0	173	24	7	57	2	0	0	0	123	0	14	51	9	0	0	0	0	0	56	0	0
denovo110212	0	0	0	3	0	0	0	0	369	0	0	0	0	0	0	0	0	0	0	0	0	0	0	0	0	0	0	0	0	0	0	0	0	0	0	0	0	0	3	0	0	17	94	0	0	0	0	0	0
denovo8248	0	0	0	0	0	0	50	29	0	0	0	0	0	0	0	0	0	0	0	0	0	1	0	0	0	3	0	0	0	0	0	0	0	0	0	0	0	148	6	8	256	0	0	0	0	0	0	0	0
denovo139365	0	2	9	2	21	16	15	2	3	0	0	0	0	0	0	0	0	0	3	0	0	0	0	0	9	6	15	5	0	39	2	203	18	0	0	0	4	0	0	6	2	2	1	0	0	0	45	14	7
denovo27786	0	0	9	0	1	5	4	1	0	0	0	0	0	0	0	0	0	0	30	0	0	0	0	0	2	2	48	11	0	0	0	0	1	0	0	0	0	0	0	0	0	1	10	0	0	115	82	93	6
denovo93189	0	0	18	0	4	17	17	15	8	186	296	0	0	0	0	0	0	0	0	0	0	0	0	0	0	0	0	0	0	0	0	0	0	0	0	0	0	0	0	0	0	0	0	0	0	0	0	0	0
denovo5298	0	2	29	0	3	10	2	1	0	181	153	0	0	0	0	0	0	0	1	13	0	0	0	0	27	2	0	0	0	0	0	0	0	0	0	0	0	0	0	1	0	0	0	0	0	0	35	9	1
denovo82273	0	46	79	0	5	19	12	45	3	11	0	0	0	0	0	0	0	0	0	22	0	0	0	0	147	39	10	0	0	1	0	3	0	0	0	0	0	0	0	0	2	0	0	0	0	0	0	0	0
denovo101452	0	0	0	0	0	0	0	0	0	0	0	0	0	0	0	0	0	0	0	0	0	0	0	0	0	0	0	0	0	0	0	0	0	0	0	0	0	0	0	0	0	0	0	0	0	0	554	0	0
denovo130183	0	21	49	0	5	25	1	0	0	0	1	0	0	0	0	0	0	0	24	3	32	0	0	0	3	8	5	0	1	0	0	0	0	1	0	0	0	0	0	0	0	0	0	0	0	41	0	1	29
denovo134755	0	8	40	0	5	34	10	0	60	142	184	0	0	0	0	0	0	18	0	0	0	0	0	3	6	12	7	3	0	1	2	0	0	0	0	0	0	0	0	0	0	0	0	0	0	0	0	0	0
denovo77919	0	0	0	0	0	0	34	16	0	0	0	0	0	0	0	0	0	0	0	0	0	7	0	0	4	11	0	0	0	0	0	0	0	0	0	0	0	157	38	43	192	0	0	0	0	0	0	0	0
denovo94158	0	0	7	0	0	6	7	0	2	0	0	0	0	0	0	0	0	0	0	31	0	0	0	0	0	0	452	31	0	0	0	0	0	0	0	0	0	0	0	0	0	0	0	0	0	0	0	0	0
denovo22012	0	0	15	8	9	5	0	3	10	0	24	0	0	0	0	0	0	0	1	0	0	0	0	0	2	2	2	0	0	13	25	238	2	0	0	0	0	0	0	1	0	0	0	0	0	0	0	0	0
denovo107797	0	0	0	15	0	0	0	0	0	0	0	0	0	0	0	0	0	0	0	0	0	0	0	0	0	0	0	0	4	0	0	0	0	0	0	0	114	108	50	53	69	44	53	0	5	0	0	0	0
denovo130392	0	0	0	0	0	0	0	0	0	0	0	0	0	0	0	0	0	0	0	300	229	0	0	0	0	0	0	0	0	1	0	0	0	0	0	0	0	0	0	0	0	0	0	0	0	0	0	0	0
denovo151232	0	0	0	7	12	0	17	50	1	0	0	0	0	0	0	0	0	0	14	0	20	0	0	0	0	0	0	0	3	0	3	9	21	0	0	0	0	4	0	0	5	0	0	0	0	0	0	0	0
denovo36022	0	0	0	3	1	0	0	1	31	0	0	0	0	0	0	0	0	0	0	0	0	0	0	9	0	0	0	0	0	12	79	5	17	0	0	0	0	0	0	0	0	24	29	0	0	3	4	0	1
denovo105109	0	3	3	2	3	0	0	0	5	0	0	0	0	0	0	0	0	0	0	0	0	0	0	7	3	1	0	1	0	25	232	93	18	0	0	0	1	0	0	0	0	0	0	0	0	24	0	3	0
denovo88099	0	0	0	118	0	0	41	26	15	0	0	0	0	0	0	0	0	0	0	0	1	0	0	0	4	90	0	0	22	3	4	0	0	0	0	0	5	1	5	75	3	0	0	0	0	0	0	0	0
denovo1098	0	5	110	0	32	61	10	23	0	0	0	0	0	0	0	0	0	0	6	0	0	0	0	0	171	46	10	12	0	3	0	5	0	0	0	0	0	0	0	0	2	0	0	0	0	0	0	0	0
denovo119081	0	5	0	22	5	9	24	20	3	0	1	0	0	0	0	0	0	2	6	0	0	0	0	0	1	1	4	19	1	0	0	1	0	0	3	1	31	0	0	56	0	0	2	0	0	37	4	24	18
denovo80762	0	5	2	4	2	0	0	0	50	0	0	0	0	0	0	0	0	0	0	0	0	0	0	0	0	0	0	0	1	0	0	0	0	0	0	0	0	0	0	0	0	114	276	0	0	7	7	0	0
denovo19081	0	1	7	0	1	2	0	0	0	0	0	0	0	0	0	0	0	0	11	1	0	0	0	0	2	0	1	1	0	55	0	34	24	0	0	0	9	0	5	5	0	94	94	0	6	5	14	10	12
denovo2784	0	1	1	0	0	0	0	0	0	0	0	0	0	0	0	0	0	0	10	0	0	0	0	165	0	0	0	2	0	50	54	7	13	0	0	0	1	0	0	4	0	1	0	0	0	6	3	14	4
denovo41240	0	0	0	0	0	0	0	1	0	0	0	0	0	0	0	0	0	0	8	0	0	0	0	0	1	2	1	1	0	12	0	6	1	0	0	0	1	0	3	4	0	85	83	29	42	2	5	43	22
denovo37115	0	0	0	0	0	0	0	0	0	0	0	0	0	0	0	0	0	0	0	0	0	0	0	0	0	0	0	0	0	0	0	0	0	0	0	0	0	0	9	13	1	104	189	153	39	0	0	0	0
denovo109483	0	0	0	0	0	0	0	1	0	0	0	0	0	0	0	0	0	0	0	0	0	0	0	0	301	135	1	14	0	0	0	0	0	0	0	0	0	5	7	8	5	0	0	0	0	0	0	0	0
denovo97162	0	3	14	0	10	12	0	0	1	4	1	0	0	0	0	0	0	2	2	0	0	0	0	0	0	0	0	1	0	11	0	0	1	0	0	0	2	0	0	0	0	13	14	5	7	10	7	98	70
denovo76976	0	6	1	26	32	3	2	2	2	0	1	0	0	0	0	0	0	0	2	0	0	0	0	0	1	0	0	0	0	28	15	5	10	0	0	0	20	0	3	10	1	0	0	0	0	4	17	53	72
denovo1303	0	1	6	0	7	21	1	3	0	0	0	0	0	0	0	0	0	27	71	104	12	0	0	0	4	23	0	0	3	0	0	0	0	46	12	34	0	0	0	0	0	0	0	0	0	0	2	8	0
denovo105865	0	1	1	0	9	5	1	0	0	25	0	0	0	0	0	0	0	0	0	0	0	0	0	0	2	2	27	11	0	4	1	12	1	0	0	0	0	0	2	1	0	2	0	0	0	13	0	8	1
denovo159750	0	0	0	0	0	0	0	0	0	0	0	0	0	0	0	0	498	0	0	0	0	0	0	0	0	0	0	0	0	0	0	0	0	0	0	0	0	0	0	0	0	0	0	0	0	0	0	0	0
denovo129808	0	3	8	4	1	0	0	0	1	0	0	0	0	0	0	0	0	0	0	0	0	0	0	25	0	1	0	0	7	17	249	26	4	0	0	0	0	0	4	4	0	7	0	0	0	32	0	54	2
denovo2153	0	5	22	0	1	9	64	38	0	0	0	0	0	0	0	0	0	0	2	0	0	11	0	0	5	77	22	47	0	0	0	0	0	0	0	0	1	38	19	15	49	0	0	0	0	0	0	0	0
denovo120997	0	0	0	0	0	0	0	0	0	0	0	0	0	0	0	0	490	0	0	0	0	0	0	0	0	0	0	0	0	0	0	0	0	0	0	0	0	0	0	0	0	0	0	0	0	0	0	0	0
denovo126571	2	2	0	3	3	6	7	5	1	3	0	13	8	12	5	9	14	10	9	10	13	11	11	8	4	5	10	4	10	8	6	3	4	18	4	9	6	3	3	9	7	7	11	6	5	4	11	10	2
denovo70221	0	42	27	1	31	35	13	5	0	10	11	0	0	0	0	0	0	21	66	60	4	0	0	0	0	2	49	10	3	0	0	0	0	0	0	14	0	0	0	0	0	0	0	0	0	0	4	0	0
denovo112060	0	37	41	0	47	63	15	21	0	34	28	0	0	0	0	0	0	19	42	11	9	0	0	0	0	9	43	7	1	1	0	0	0	0	0	5	0	0	0	0	0	0	0	0	0	0	1	0	0
denovo46216	0	30	10	0	6	65	120	185	0	0	0	0	0	0	0	0	0	0	0	0	0	0	0	0	0	9	0	0	0	0	0	0	0	0	0	0	0	5	0	0	54	0	0	0	0	0	0	0	0
denovo63829	0	15	1	71	17	10	24	18	6	1	0	0	0	0	0	0	0	0	3	0	0	0	0	0	0	5	0	0	113	5	2	4	2	0	0	0	13	5	6	6	37	2	0	0	0	3	0	0	0
denovo126910	0	12	0	0	10	10	0	0	0	3	0	0	0	0	0	0	0	0	1	0	0	0	0	0	0	0	0	0	0	3	0	0	0	0	0	0	0	0	0	0	0	7	8	0	0	0	2	1	1
denovo82410	0	5	0	0	0	6	34	28	0	0	0	0	0	0	0	0	0	0	0	0	0	8	0	0	18	100	0	15	0	0	0	0	0	0	0	0	0	95	7	7	113	0	0	0	0	0	0	0	0
denovo130376	0	0	0	0	0	0	0	0	0	0	0	0	0	0	0	0	0	1	3	0	0	0	0	0	5	2	1	1	0	10	0	0	0	0	0	0	3	0	9	2	1	0	0	2	0	1	8	11	5
denovo146569	0	70	16	8	84	68	12	11	4	3	0	0	0	0	0	0	0	1	17	20	0	0	0	0	0	1	1	1	50	6	4	1	3	0	0	0	0	0	0	1	0	0	0	0	0	2	0	2	1
denovo159756	0	0	0	0	0	0	0	0	0	0	0	0	0	0	0	0	480	0	0	0	0	0	0	0	0	0	0	0	0	0	0	0	0	0	0	0	0	0	0	0	0	0	0	0	0	0	0	0	0
denovo54364	0	34	20	1	87	62	16	33	0	1	4	0	0	0	0	0	0	7	15	32	25	0	0	0	0	27	1	0	16	0	0	0	0	0	0	24	0	0	0	0	0	0	0	0	0	0	0	0	0
denovo140461	0	0	0	368	5	0	0	0	35	0	0	0	0	0	0	0	0	0	0	0	0	0	0	0	11	14	0	0	0	0	0	0	0	0	0	0	0	11	0	0	30	0	0	0	0	0	0	0	0
denovo50893	0	19	7	29	35	16	7	3	28	2	0	0	0	0	0	0	0	0	3	0	0	0	0	0	5	5	0	2	1	51	17	18	23	0	0	0	1	0	3	3	0	0	0	0	2	8	3	21	30
denovo115544	0	19	11	87	22	15	13	7	3	0	0	0	0	0	0	0	0	5	14	0	1	0	0	0	0	6	1	2	9	6	3	3	5	0	0	0	11	1	0	5	1	0	0	0	0	3	3	2	6
denovo116513	0	1	10	18	13	9	2	0	5	14	0	0	0	0	0	0	0	0	0	0	0	0	0	0	0	0	0	0	65	13	6	33	11	0	0	0	0	0	1	2	0	0	0	0	0	0	0	0	0
denovo33395	0	5	0	5	6	4	16	16	1	1	0	0	0	0	0	0	0	3	4	40	6	0	0	0	0	28	0	0	75	4	1	6	11	3	0	23	0	0	1	8	0	0	0	0	0	0	0	0	0
denovo89438	0	14	13	0	3	25	13	9	0	0	1	0	0	0	0	0	0	25	66	43	18	0	0	0	0	26	3	0	25	0	0	0	0	0	3	20	0	0	1	6	4	0	0	0	0	1	0	1	0
denovo109610	0	0	0	0	0	0	0	3	8	34	0	0	0	0	0	0	0	0	0	0	0	0	0	0	0	0	0	0	0	0	0	0	0	0	0	0	0	0	0	0	0	0	0	0	0	0	0	0	0
denovo10412	0	4	5	0	28	7	0	10	0	35	172	0	0	0	0	0	0	0	0	0	0	0	0	0	8	7	0	4	0	6	0	30	3	0	0	0	0	0	0	0	0	0	0	0	0	28	0	0	0
denovo112896	0	109	48	6	112	68	36	40	0	25	6	0	0	0	0	0	0	0	0	0	0	0	0	0	0	1	1	0	1	1	0	0	0	0	0	0	0	0	0	0	0	0	0	0	0	0	0	0	0
denovo83169	0	18	11	0	22	25	3	3	0	45	5	0	0	0	0	0	0	0	0	0	0	0	0	0	3	0	0	2	0	10	0	16	11	0	0	0	1	0	0	0	0	0	0	0	0	0	0	0	4
denovo133664	0	1	1	0	1	2	1	0	0	1	1	0	0	0	0	0	0	1	10	0	0	0	0	0	0	0	1	1	0	18	0	0	1	0	0	0	39	0	17	5	0	5	0	0	0	0	5	133	78
denovo31453	0	17	2	8	7	12	10	28	0	0	1	0	0	0	0	0	0	68	115	0	6	0	0	0	1	5	45	21	1	0	0	0	0	0	0	14	2	0	0	18	0	0	0	0	0	2	0	3	4
denovo40159	0	11	5	0	30	15	3	0	0	0	30	0	0	0	0	0	0	0	0	0	0	0	0	0	1	2	0	0	0	3	0	6	2	0	0	0	0	0	0	0	0	0	0	0	0	41	0	0	1
denovo57205	0	0	0	0	0	0	0	0	0	0	0	0	0	0	0	0	0	0	0	0	0	0	0	344	0	0	0	0	0	11	17	57	19	0	0	0	0	0	0	0	0	0	0	0	0	0	0	0	0
denovo68491	0	0	1	0	0	0	0	0	0	0	1	0	0	0	0	0	0	0	0	0	0	0	0	0	3	2	1	0	0	5	0	0	1	0	0	0	2	0	3	2	0	3	5	8	7	0	9	112	41
denovo38054	0	4	6	13	27	19	0	0	87	30	0	0	0	0	0	0	0	0	0	0	0	0	0	0	0	0	0	0	5	5	10	14	3	0	0	0	1	0	0	1	0	0	0	0	0	0	27	11	0
denovo132976	0	0	0	0	0	0	0	0	2	0	0	0	0	0	0	0	0	0	0	0	0	0	0	0	0	0	0	0	0	0	0	0	0	0	0	0	0	0	0	0	0	0	0	210	0	0	24	0	1
denovo39919	0	0	0	5	0	0	0	0	0	0	0	0	0	0	0	0	0	0	0	0	0	0	0	0	0	0	0	0	0	1	0	0	0	0	0	0	0	324	0	1	112	0	0	0	0	0	0	0	0
denovo100773	0	0	0	0	0	0	0	0	1	0	0	0	0	0	0	0	0	0	0	0	0	0	0	0	0	0	0	0	0	3	0	0	1	0	0	0	6	0	12	10	0	70	115	82	112	1	8	0	2
denovo136084	0	14	1	0	2	56	14	30	0	2	0	0	0	0	0	0	0	25	51	107	6	0	0	0	0	3	8	3	1	0	0	0	0	0	0	19	0	0	0	0	0	0	0	0	0	0	0	0	0
denovo70129	0	4	0	15	3	9	31	14	1	0	2	0	0	0	0	0	0	102	72	0	23	0	0	0	2	7	37	14	0	0	0	0	0	2	0	7	33	0	0	26	0	0	0	0	0	1	0	0	2
denovo92368	0	0	8	0	0	16	4	27	7	45	330	0	0	0	0	0	0	0	0	0	0	0	0	0	0	0	0	0	0	0	0	0	0	0	0	0	0	0	0	0	0	0	0	0	0	0	0	0	0
denovo105545	0	0	0	0	0	0	0	0	0	0	0	0	0	0	0	0	0	0	2	0	0	0	0	0	1	0	0	0	0	0	0	0	0	0	0	0	0	0	5	0	0	5	0	0	0	0	0	24	2
denovo950	0	0	1	0	1	0	5	16	0	0	0	0	0	0	0	0	0	0	0	0	0	0	0	0	14	2	0	0	0	0	0	1	0	0	0	0	0	0	0	0	0	0	0	0	0	0	15	0	0
denovo105863	0	15	8	0	2	9	37	44	0	1	0	0	0	0	0	0	0	0	1	0	0	2	0	0	22	53	6	13	0	1	0	0	0	0	0	0	0	28	8	11	47	0	0	0	0	1	0	1	2
denovo126433	0	3	3	10	0	1	0	0	8	0	0	0	0	0	0	0	0	0	0	0	0	0	0	0	0	0	0	0	72	21	13	37	12	0	0	0	0	0	12	10	0	0	0	0	0	0	37	0	1
denovo67467	0	25	44	0	9	14	7	10	0	0	0	0	0	0	0	0	0	0	7	29	7	0	0	0	1	0	13	0	0	11	0	11	7	0	0	0	6	0	0	2	1	1	0	0	0	12	120	0	1
denovo80859	0	1	0	6	0	3	2	4	0	0	1	0	0	0	0	0	0	42	38	0	8	0	0	0	4	0	24	90	2	0	0	1	0	7	18	15	7	0	0	15	0	0	0	0	0	3	0	8	17
denovo146401	0	1	1	11	0	1	0	0	13	3	0	0	0	0	0	0	0	0	0	0	0	0	0	0	0	0	0	0	18	0	0	0	1	0	0	0	18	45	21	20	32	78	88	52	17	0	0	0	0
denovo38821	0	0	0	1	1	2	0	0	1	0	0	0	0	0	0	0	0	0	0	0	0	0	0	0	0	0	0	0	2	1	3	19	1	0	0	0	1	33	0	1	334	0	0	0	0	5	0	0	0
denovo101883	0	0	0	7	0	0	0	0	60	0	0	0	0	0	0	0	0	0	0	0	0	0	0	21	0	0	0	0	0	4	58	4	3	0	0	0	0	0	0	1	0	0	0	0	3	6	5	8	2
denovo63006	0	0	3	0	0	0	0	22	7	172	221	0	0	0	0	0	0	0	0	0	0	0	0	0	0	0	0	0	0	0	0	0	0	0	0	0	0	0	0	0	0	0	0	0	0	0	0	0	0
denovo59451	0	0	0	0	0	0	0	0	0	0	0	0	2	0	1	1	0	0	1	1	62	0	0	0	1	2	0	1	0	2	0	1	0	0	0	0	7	8	1	13	7	7	12	8	10	6	4	7	7
denovo146570	0	11	101	0	10	19	2	1	1	0	0	0	0	0	0	0	0	0	3	16	0	0	0	0	7	0	15	51	3	0	1	6	1	0	0	0	0	0	0	0	0	0	0	0	0	0	0	0	0
denovo44948	0	1	17	5	10	9	0	3	4	0	0	0	0	0	0	0	0	32	11	35	3	0	0	0	51	17	21	26	0	30	1	51	13	0	0	0	0	0	1	1	0	0	0	0	0	0	31	0	1
denovo45865	0	25	4	21	61	14	10	3	11	7	1	0	0	0	0	0	0	0	1	0	0	0	0	0	0	0	0	1	0	9	14	2	1	0	0	0	10	1	6	6	3	3	3	1	0	0	14	44	20
denovo108069	0	0	0	0	0	1	0	0	0	0	0	0	0	0	0	0	0	0	21	2	0	0	0	0	5	4	4	2	0	33	0	1	1	0	0	0	23	1	24	5	1	34	13	6	2	0	6	65	47
denovo121529	0	7	3	1	6	11	2	1	3	5	1	0	0	0	0	0	0	0	1	1	0	0	0	0	0	0	0	4	1	2	1	3	3	0	0	0	0	0	3	2	0	7	24	9	17	24	31	60	32
denovo98861	2	5	1	1	3	4	1	6	3	0	2	9	9	4	8	8	10	16	6	9	10	2	11	5	12	2	8	6	6	10	9	7	4	9	7	10	1	3	2	4	7	7	4	7	4	4	9	8	4
denovo27242	0	6	2	13	19	8	1	1	3	3	0	0	0	0	0	0	0	0	1	0	0	0	0	0	0	0	0	0	0	40	3	10	8	0	0	0	19	0	13	4	0	21	14	0	2	8	4	13	20
denovo32351	0	1	0	0	0	0	0	0	0	0	0	0	0	0	0	0	0	1	1	0	0	0	0	0	0	0	0	0	0	3	0	0	6	0	0	0	34	4	30	20	2	142	103	38	21	0	0	0	2
denovo96132	0	66	25	22	47	55	13	21	1	3	1	0	0	0	0	0	0	1	8	9	4	0	0	0	1	0	0	0	11	0	1	1	5	0	0	0	0	2	3	8	2	1	0	0	0	0	0	4	3
denovo157725	0	9	5	0	4	0	1	0	0	34	38	0	0	0	0	0	0	0	3	0	0	0	0	0	2	0	0	0	3	2	0	0	0	0	0	0	1	0	0	5	0	0	0	0	0	0	81	15	4
denovo102878	0	14	69	1	15	12	11	2	2	0	32	0	0	0	0	0	0	0	3	6	29	0	0	0	8	13	0	1	0	0	0	5	2	0	0	0	0	0	0	1	0	0	0	0	149	0	0	0	0
denovo71785	0	0	0	0	0	0	0	1	0	0	0	0	0	0	0	0	0	0	0	0	352	0	0	0	0	0	0	0	20	6	1	0	22	0	0	0	0	0	0	0	0	0	0	0	0	0	0	0	0
denovo86491	0	0	0	0	2	2	0	1	0	0	0	0	0	0	0	0	0	3	29	25	0	0	0	0	0	3	0	9	38	1	1	1	0	43	0	0	0	0	5	6	2	0	0	0	0	7	9	52	73
denovo34116	0	0	1	0	0	1	0	0	0	0	0	0	0	0	0	0	0	0	0	169	96	0	0	0	0	26	0	0	7	0	0	0	0	0	0	0	0	0	0	0	0	0	0	0	0	0	0	0	0
denovo102260	0	0	10	0	0	0	0	0	0	0	0	0	0	0	0	0	0	0	0	0	0	0	0	0	0	0	10	0	0	0	0	7	0	0	0	0	0	0	0	0	0	1	14	0	0	53	39	0	2
denovo128424	0	1	16	0	1	4	3	1	0	0	0	0	0	0	0	0	0	0	6	0	0	0	0	0	2	0	13	8	0	0	0	0	0	0	0	0	0	0	0	0	0	0	0	0	107	54	35	11	2
denovo37621	0	0	1	0	0	0	0	0	0	0	0	0	0	0	0	0	0	1	19	2	0	0	0	0	5	6	2	0	0	14	0	1	1	0	0	0	27	0	15	7	3	29	4	4	2	0	3	66	41
denovo140130	0	0	1	233	1	0	43	27	18	0	0	0	0	0	0	0	0	0	0	0	0	0	0	0	3	5	0	0	0	0	0	0	0	0	0	0	0	18	0	0	41	2	0	0	0	0	0	0	0
denovo100688	0	0	0	0	0	0	0	0	0	0	0	0	0	0	0	0	0	0	0	0	0	0	0	0	0	0	95	279	0	0	0	0	0	0	0	0	0	0	0	0	0	0	0	0	0	15	0	0	0
denovo132876	0	28	10	5	53	34	7	2	1	9	4	0	0	0	0	0	0	0	12	1	1	0	0	0	1	0	1	0	0	16	0	3	6	0	3	0	8	0	5	8	0	6	8	3	1	8	8	37	13
denovo59043	0	9	3	22	26	7	7	3	9	0	0	0	0	0	0	0	0	0	2	0	0	0	0	0	0	1	0	0	0	23	18	4	12	0	0	0	7	0	0	4	1	0	0	0	0	4	12	36	38
denovo122461	0	5	3	0	0	10	6	5	0	0	1	0	0	0	0	0	0	0	2	0	0	0	0	0	120	102	0	17	0	4	0	0	0	0	0	0	1	2	26	24	11	0	0	0	0	0	0	0	1
denovo151651	0	2	4	1	22	15	5	3	0	13	7	0	0	0	0	0	0	0	0	0	0	0	0	0	28	12	3	2	0	18	4	108	14	0	0	0	0	0	0	0	0	0	0	0	0	0	0	0	2
denovo56110	0	0	0	0	0	0	0	0	0	0	0	0	0	0	0	0	0	1	0	0	0	0	0	0	2	0	0	0	0	10	0	1	1	0	0	0	1	0	5	2	0	7	8	2	4	1	8	89	44
denovo81141	0	0	0	0	0	0	0	0	1	0	0	0	0	0	0	0	0	0	0	1	0	0	0	0	0	0	0	0	0	3	2	1	0	0	0	0	0	0	0	0	0	22	15	4	0	3	0	9	3
denovo27621	0	0	0	0	0	0	0	0	0	0	0	0	0	0	0	0	0	0	1	0	0	0	0	0	1	4	2	1	0	2	0	0	0	0	0	0	5	0	4	3	0	0	0	2	0	1	10	20	6
denovo85372	0	6	6	16	30	8	5	1	19	0	0	0	0	0	0	0	0	0	0	0	0	0	0	0	1	0	0	0	0	24	32	7	5	0	0	0	7	0	0	2	0	0	0	0	0	0	6	27	28
denovo158871	0	18	0	38	16	4	7	9	10	1	0	0	0	0	0	0	0	0	0	0	0	0	0	8	1	0	0	0	64	19	28	10	13	0	0	0	1	8	8	9	13	3	0	0	0	2	15	0	1
denovo79119	0	0	0	0	3	0	1	0	0	0	0	0	0	0	0	0	0	0	0	0	0	0	0	12	2	1	0	0	0	13	7	4	5	0	0	0	3	7	21	27	6	1	1	0	0	42	42	5	1
denovo102171	0	0	0	0	0	3	3	6	1	89	270	0	0	0	0	0	0	0	0	0	0	0	0	0	0	0	0	0	0	0	0	0	0	0	0	0	0	0	0	0	0	0	0	0	0	0	0	0	0
denovo152511	0	1	0	5	19	17	0	0	12	0	101	0	0	0	0	0	0	0	0	0	0	0	0	14	6	2	0	0	15	17	13	55	8	0	0	0	0	0	0	0	0	0	0	0	0	0	0	0	0
denovo28300	0	0	0	0	0	2	0	0	0	0	0	0	0	0	0	0	0	0	1	0	0	0	0	0	0	1	0	0	0	9	0	0	8	0	0	0	0	0	1	0	0	141	51	3	0	0	0	3	0
denovo107110	0	3	1	1	6	19	3	4	0	3	0	0	0	0	0	0	0	1	19	42	1	1	0	0	0	2	1	0	4	1	0	0	0	106	0	0	0	0	0	0	0	0	0	0	0	0	3	13	1
denovo104237	0	0	0	0	0	0	0	0	0	0	0	0	0	0	0	0	0	0	0	0	0	0	0	0	0	0	0	0	1	0	1	0	0	0	0	0	0	0	14	160	0	5	124	61	0	0	0	0	0
denovo61550	0	16	3	0	15	4	14	7	0	5	0	0	0	0	0	0	0	0	3	0	0	0	0	0	1	1	0	0	0	25	0	5	4	0	2	0	3	5	19	28	5	25	27	0	0	11	7	14	8
denovo80544	0	0	8	0	0	8	0	0	0	1	14	0	0	0	0	0	0	0	2	0	0	0	0	0	1	26	89	1	0	0	0	5	0	0	0	0	0	0	2	2	0	0	0	0	0	0	0	5	1
denovo133145	0	0	0	9	0	0	0	0	1	0	0	0	0	0	0	0	0	0	0	0	0	0	0	0	0	0	0	0	0	0	0	0	0	0	0	0	0	216	0	0	142	0	0	0	0	0	0	0	0
denovo83216	0	0	4	0	1	5	0	0	0	0	0	0	0	0	0	0	0	0	0	0	0	0	0	0	0	0	0	0	0	1	0	0	2	0	0	0	0	0	0	0	0	0	0	0	0	7	0	0	0
denovo96138	0	0	0	14	1	1	0	0	7	0	0	0	0	0	0	0	0	0	0	0	0	0	0	0	0	0	0	0	3	11	5	6	3	0	0	0	41	3	33	32	0	68	86	2	17	1	1	0	3
denovo2118	0	7	10	0	0	1	0	10	1	13	45	0	0	0	0	0	0	0	0	0	0	0	0	0	2	3	0	0	0	0	0	0	0	0	0	0	0	0	0	0	0	0	0	0	0	0	0	0	0
denovo78843	0	0	0	0	0	0	0	0	0	0	0	0	0	0	0	0	0	0	0	0	0	0	0	0	7	3	1	2	0	6	0	0	0	0	0	0	9	1	17	6	0	2	0	4	3	0	1	11	5
denovo136083	0	48	82	0	1	17	34	47	0	116	0	0	0	0	0	0	0	0	0	0	0	0	0	0	0	0	18	0	0	0	0	0	0	0	0	0	0	0	0	0	0	0	0	0	0	0	0	0	0
denovo88449	0	2	18	0	1	52	44	0	0	13	58	0	0	0	0	0	0	0	2	0	0	0	0	0	4	11	11	7	0	5	0	1	2	0	0	0	0	0	0	0	1	0	8	0	0	0	0	0	1
denovo70815	0	35	11	2	66	33	11	27	0	3	1	0	0	0	0	0	0	6	9	24	17	0	0	0	0	24	0	0	8	0	0	0	0	0	0	22	0	0	0	0	0	0	0	0	0	0	0	0	0
denovo114585	0	0	0	1	0	0	0	0	4	0	0	0	0	0	0	0	0	0	0	1	0	0	0	2	1	0	0	0	0	39	178	11	20	0	0	0	1	0	0	1	0	2	0	0	0	6	9	3	0
denovo154676	0	2	1	0	2	1	0	1	0	1	0	0	0	0	0	0	0	0	0	0	0	0	0	0	3	2	1	3	0	13	0	0	1	0	0	0	41	4	27	22	12	6	5	14	2	2	12	36	22
denovo121951	0	1	1	0	2	2	0	0	0	0	0	0	0	0	0	0	0	0	0	0	0	0	0	0	0	0	0	0	0	1	0	0	0	0	0	0	0	0	0	0	0	14	16	0	0	1	1	7	6
denovo52943	0	0	0	7	0	0	1	1	1	0	0	0	0	0	0	0	0	0	13	0	0	0	0	0	0	5	51	1	0	4	0	4	0	0	0	0	0	0	0	0	0	0	0	0	0	0	0	0	1
denovo42050	0	0	0	32	0	0	10	4	3	0	0	0	0	0	0	0	0	0	0	0	0	6	0	0	11	78	0	0	1	0	1	1	0	0	0	0	14	46	24	21	43	16	12	0	0	0	1	0	0
denovo148179	0	7	0	0	8	14	13	3	0	0	0	0	0	0	0	0	0	3	17	42	0	6	0	0	1	3	0	0	0	0	0	0	0	93	0	0	1	0	0	2	0	0	0	0	0	0	3	7	0
denovo79524	0	2	0	0	0	0	0	0	0	0	0	0	0	0	0	0	0	1	5	6	2	0	0	3	15	10	7	14	0	14	14	3	6	0	0	0	3	0	8	4	7	13	12	32	42	9	3	12	4
denovo75166	0	40	3	25	44	24	49	37	6	1	1	0	0	0	0	0	0	1	1	0	0	0	0	0	2	4	0	0	3	0	0	0	1	1	3	3	0	0	0	1	0	0	0	0	0	0	3	0	2
denovo63852	0	0	0	6	0	0	0	0	0	0	0	0	0	0	0	0	0	0	0	0	0	0	0	0	0	0	0	0	3	0	0	0	0	0	0	0	64	68	32	28	56	46	34	0	8	0	0	0	0
denovo133678	0	4	0	9	6	2	3	0	8	0	0	0	0	0	0	0	0	0	0	0	0	0	0	26	5	0	0	0	76	19	36	13	8	0	0	0	2	1	3	4	9	0	0	0	0	0	4	0	1
denovo150823	0	5	6	0	0	4	14	15	0	0	0	0	0	0	0	0	0	0	4	1	0	14	0	0	15	29	30	46	0	1	0	0	0	0	0	0	0	12	9	13	18	0	0	0	0	1	2	0	1
denovo111190	0	74	31	3	102	56	28	23	0	13	18	0	0	0	0	0	0	0	0	0	0	0	0	0	0	1	0	0	0	0	0	0	0	0	0	0	0	0	0	0	0	0	0	0	0	0	0	0	0
denovo112894	0	16	57	0	12	41	20	35	0	0	0	0	0	0	0	0	0	33	5	41	37	0	0	0	0	0	0	43	2	0	0	0	0	0	0	0	0	0	0	0	0	0	0	0	0	0	0	0	0
denovo128756	0	12	22	0	22	61	38	16	0	0	133	0	0	0	0	0	0	0	3	0	28	0	0	0	0	0	0	0	0	0	0	0	0	0	0	0	0	0	0	0	0	0	0	0	0	0	0	0	0
denovo24981	0	0	0	0	0	0	0	0	0	0	0	0	0	0	0	0	0	0	0	0	0	0	0	0	0	0	0	0	0	0	0	0	0	0	0	0	0	0	0	0	0	5	0	0	338	0	0	0	0
denovo70784	0	2	0	4	0	1	0	0	3	0	0	0	0	0	0	0	0	0	0	0	0	0	0	0	2	0	0	0	2	5	2	3	3	0	0	0	18	50	49	36	51	34	53	4	6	0	1	0	1
denovo112088	0	0	0	0	0	0	0	0	0	0	0	0	0	0	0	0	0	0	0	0	0	0	0	0	0	0	0	0	0	0	1	0	0	0	0	0	0	0	0	0	0	0	0	339	0	0	0	0	0
denovo134836	0	3	47	0	2	20	0	0	0	0	0	0	0	0	0	0	0	0	11	9	0	0	0	0	4	4	50	13	0	2	0	0	0	0	0	0	0	0	0	0	0	0	0	0	0	19	90	0	0
denovo11353	0	4	4	28	20	5	2	0	12	0	0	0	0	0	0	0	0	0	0	1	0	0	0	0	4	3	1	4	0	5	2	21	3	0	0	0	3	0	2	1	1	4	0	0	3	0	8	10	5
denovo33562	0	0	0	3	1	0	0	0	2	0	0	0	0	0	0	0	0	0	0	0	0	0	0	0	0	0	0	0	0	0	1	2	1	0	0	0	2	0	0	0	0	2	1	0	107	23	19	20	15
denovo161173	0	1	4	0	2	10	0	2	3	0	0	0	0	0	0	0	0	0	15	14	0	0	0	0	5	4	78	25	1	3	0	23	3	70	0	0	0	0	0	0	0	2	20	0	0	16	6	3	1
denovo130271	0	0	0	0	0	0	0	0	0	0	0	0	0	0	0	0	0	0	0	0	0	0	0	0	0	2	0	0	0	6	1	3	2	0	0	0	0	0	3	3	0	1	0	5	0	24	30	18	10
denovo113448	0	2	0	0	1	5	0	0	0	0	0	0	0	0	0	0	0	1	30	31	2	0	0	0	1	1	1	7	33	3	0	1	2	27	0	0	2	0	0	1	3	0	0	0	0	2	3	47	56
denovo150198	0	0	0	0	0	0	0	0	0	0	0	0	0	0	0	0	0	0	0	0	0	0	0	0	4	0	0	1	0	5	0	3	2	0	0	0	1	0	1	2	0	63	44	14	21	1	8	33	29
denovo80444	0	0	6	6	8	1	0	0	3	0	0	0	0	0	0	0	0	0	1	1	0	0	0	0	1	1	0	0	0	8	3	2	3	0	0	0	6	2	16	8	3	0	0	0	0	54	24	37	34
denovo149435	0	20	7	1	46	7	21	11	0	2	0	0	0	0	0	0	0	16	12	0	4	0	0	0	0	0	0	0	14	0	0	1	0	0	0	0	0	0	2	7	0	0	0	0	0	0	0	0	0
denovo160556	0	0	0	0	0	0	0	0	1	0	0	0	0	0	0	0	0	0	3	0	0	0	0	0	24	28	1	10	0	44	99	10	8	0	0	0	0	0	0	3	1	0	0	0	0	3	2	3	2
denovo92046	0	0	0	0	0	0	0	0	0	0	0	0	0	0	0	0	0	0	0	0	0	0	0	0	4	1	1	0	0	7	0	1	1	0	0	0	0	1	0	2	0	0	0	2	0	9	18	3	0
denovo97714	0	2	0	2	14	4	1	0	2	0	0	0	0	0	0	0	0	0	1	0	0	0	0	0	0	1	0	1	0	6	0	0	0	0	0	0	27	2	23	32	0	8	12	20	0	6	22	22	35
denovo98565	0	34	5	2	129	20	32	29	11	5	1	0	0	0	0	0	0	0	0	0	0	0	0	0	0	0	0	0	22	2	1	2	1	0	0	0	0	0	0	1	0	0	0	0	0	1	0	0	0
denovo22998	0	19	1	35	5	8	7	8	3	2	0	0	0	0	0	0	0	0	0	0	0	0	0	17	0	1	0	0	73	22	23	8	4	0	0	0	2	4	3	4	10	0	0	0	0	0	2	0	0
denovo1616	0	4	2	2	9	17	8	10	13	0	56	0	0	0	0	0	0	13	15	22	7	0	0	0	0	0	0	0	4	1	0	0	1	73	0	0	0	0	0	0	0	0	0	0	0	0	0	0	0
denovo48841	0	0	1	3	0	1	0	0	5	0	0	0	0	0	0	0	0	0	0	0	0	0	0	0	1	0	0	0	0	13	7	9	2	0	0	0	0	0	0	0	0	9	29	0	12	19	20	7	7
denovo44530	0	0	0	0	2	0	0	0	0	0	0	0	0	0	0	0	0	0	4	0	0	0	0	3	27	4	0	4	0	11	11	4	5	0	0	0	1	0	10	3	0	0	0	1	0	11	24	12	4
denovo109520	0	0	0	0	0	0	0	0	36	0	0	0	0	0	0	0	0	0	0	0	0	0	0	0	0	0	0	0	6	0	0	0	0	0	0	0	5	0	2	0	0	29	101	116	26	0	2	0	0
denovo49658	0	0	0	0	0	0	0	0	0	0	0	0	0	0	0	0	0	0	0	0	0	0	0	0	0	0	0	0	0	6	0	0	1	0	0	0	97	24	79	37	19	20	15	10	5	0	2	0	0
denovo24471	0	60	14	0	97	37	2	1	0	48	24	0	0	0	0	0	0	0	0	0	0	0	0	0	1	1	0	0	0	0	0	0	0	0	0	0	0	0	0	0	0	2	9	0	0	0	0	0	2
denovo127273	0	2	1	0	3	12	10	5	0	0	0	0	0	0	0	0	0	0	2	0	138	0	0	0	0	2	0	0	1	0	0	0	0	0	0	0	0	0	0	0	0	0	0	0	0	0	0	0	0
denovo133992	0	19	10	4	8	22	22	6	0	1	0	0	0	0	0	0	0	0	4	0	0	0	0	0	5	12	3	18	0	7	0	2	1	0	0	0	1	5	23	30	1	0	0	0	0	15	5	1	1
denovo63391	0	4	4	7	11	6	0	1	3	2	0	0	0	0	0	0	0	0	4	0	0	0	0	0	1	1	0	1	0	24	1	3	8	0	0	0	12	0	4	5	0	8	8	0	1	13	8	9	15
denovo78731	0	3	3	1	1	5	0	1	0	0	0	0	0	0	0	0	0	2	0	2	0	0	0	0	0	0	0	6	2	4	1	1	10	1	0	0	1	0	0	0	0	2	0	1	7	10	14	63	46
denovo107632	0	3	3	0	0	1	2	3	0	0	0	0	0	0	0	0	0	0	4	0	0	0	0	0	40	88	10	32	0	1	0	1	0	0	0	0	0	3	22	16	5	1	0	3	0	1	0	1	1
denovo95499	2	1	2	1	2	1	0	7	4	1	1	9	9	10	5	7	9	9	2	6	9	4	7	3	2	1	5	3	3	11	5	6	3	8	4	1	4	4	3	2	5	4	6	3	4	2	5	8	1
denovo98393	0	0	0	0	0	0	0	0	0	0	0	0	0	0	0	0	0	0	0	0	0	0	0	163	0	0	0	0	0	13	70	0	4	0	0	0	0	0	0	0	0	0	0	0	0	1	1	2	1
denovo121313	0	2	2	0	1	6	0	0	2	0	0	0	0	0	0	0	0	0	4	0	0	0	0	0	0	0	0	0	0	16	5	3	2	0	0	0	0	0	2	0	0	8	14	2	7	7	3	41	35
denovo83638	0	0	0	0	0	0	0	0	0	0	0	0	0	0	0	0	0	0	4	1	0	0	0	2	5	3	0	2	0	12	32	2	5	0	0	0	0	0	0	0	0	0	0	0	0	9	3	2	0
denovo86791	0	1	0	0	13	6	0	0	7	0	0	0	0	0	0	0	0	0	0	0	0	0	0	0	0	0	0	0	4	5	2	28	5	0	0	0	0	0	0	0	0	0	0	0	0	0	0	0	0
denovo151473	0	1	0	6	4	2	3	0	23	49	38	0	0	0	0	0	0	0	0	0	0	0	0	0	0	0	0	0	11	1	3	3	3	0	0	0	0	0	1	8	0	19	4	105	0	0	0	0	0
denovo153488	0	28	17	1	9	28	15	14	0	1	0	0	0	0	0	0	0	0	4	0	0	0	0	0	15	10	3	24	0	4	0	0	0	0	0	0	2	3	22	17	1	0	0	0	0	2	4	5	2
denovo155648	0	0	30	0	4	17	3	0	0	0	28	0	0	0	0	0	0	0	4	36	0	0	0	0	6	28	52	12	0	3	0	3	0	0	0	0	0	0	0	0	0	1	0	0	0	0	0	0	2
denovo59568	0	2	20	1	7	4	1	0	0	0	58	0	0	0	0	0	0	0	16	0	0	0	0	0	9	3	5	1	0	5	1	9	1	0	0	0	0	0	2	0	0	0	0	0	0	0	28	0	2
denovo10506	0	0	0	0	0	0	0	0	0	0	0	0	0	0	0	0	0	0	0	0	0	0	0	0	0	0	0	0	0	0	0	0	0	0	0	0	0	0	0	0	0	2	4	0	0	33	24	75	51
denovo22403	0	0	0	0	0	0	0	0	0	0	0	0	0	0	0	0	0	0	1	0	0	0	0	0	2	5	0	1	0	31	13	2	17	0	0	0	1	1	7	2	0	0	0	0	0	28	13	4	5
denovo57956	0	0	8	3	8	7	2	7	23	0	0	0	0	0	0	0	0	0	0	0	37	0	0	0	80	11	0	0	24	6	12	42	9	0	0	0	0	0	0	0	0	0	0	0	0	0	0	0	0
denovo21266	0	2	1	0	1	2	0	2	0	0	0	0	0	0	0	0	0	0	9	0	0	0	0	0	18	34	5	8	0	17	0	10	8	0	0	0	3	0	12	10	5	25	20	0	2	2	0	15	13
denovo41032	0	0	0	0	0	0	1	0	0	0	0	0	0	0	0	0	0	0	3	0	0	0	0	0	6	7	0	2	0	22	20	1	8	0	0	0	0	0	6	0	2	0	0	0	0	47	16	4	5
denovo127985	1	1	2	1	2	4	6	4	3	4	2	7	6	5	4	2	4	8	6	5	14	4	4	6	3	2	4	8	4	8	3	4	1	9	4	6	2	3	4	4	7	4	2	3	2	3	8	6	5
denovo76047	0	5	0	15	16	4	2	1	9	0	0	0	0	0	0	0	0	0	0	0	0	0	0	0	0	0	0	0	0	21	19	0	6	0	0	0	4	0	0	3	0	0	0	0	0	0	9	23	28
denovo113766	0	1	0	42	2	1	0	0	51	0	0	0	0	0	0	0	0	0	0	0	0	0	0	0	0	0	0	0	0	36	32	20	15	0	0	0	0	0	0	0	0	0	0	0	1	2	9	2	2
denovo121212	0	16	9	4	24	16	2	4	9	5	1	0	0	0	0	0	0	0	1	0	0	0	0	0	0	0	0	0	0	36	23	8	8	0	0	0	1	0	0	3	0	1	1	0	1	10	1	5	11
denovo25902	0	6	2	13	2	10	7	12	0	0	0	0	0	0	0	0	0	46	45	0	18	0	0	0	0	2	30	7	0	0	0	0	0	0	0	12	29	0	1	16	0	0	0	0	0	0	0	0	0
denovo150646	0	0	0	0	0	0	0	0	0	0	0	0	0	0	0	0	0	0	0	0	0	0	0	0	3	2	0	1	0	2	4	5	2	0	0	0	0	0	0	1	0	8	6	13	63	6	8	30	5
denovo66730	0	0	0	21	0	0	16	14	2	0	0	0	0	0	0	0	0	5	8	0	0	0	0	0	0	3	0	0	0	0	0	0	0	0	0	1	124	0	2	61	0	0	0	0	0	0	0	0	2
denovo44773	0	0	0	34	1	0	20	11	6	0	0	5	0	0	0	0	0	0	1	0	0	1	0	0	4	13	0	0	2	0	0	0	0	0	0	0	27	22	17	10	24	20	16	0	6	0	1	0	0
denovo40630	0	0	0	0	0	0	0	0	0	0	0	0	0	0	0	0	0	0	0	0	0	0	0	0	0	0	0	0	0	6	0	6	3	0	0	0	13	1	10	16	7	97	78	36	17	0	2	1	0
denovo103838	0	0	0	0	0	0	0	0	0	0	0	0	0	0	0	0	0	0	2	0	0	0	0	0	2	2	1	0	0	22	9	5	14	0	0	0	0	0	0	1	0	2	0	0	4	9	7	18	3
denovo34938	0	14	0	12	27	6	15	17	34	1	0	0	0	0	0	0	0	1	0	0	0	0	0	0	3	11	0	0	70	6	12	7	9	0	0	1	2	0	0	9	0	0	0	0	0	0	5	0	0
denovo109777	0	0	1	2	0	0	0	0	1	0	0	0	0	0	0	0	0	0	0	0	0	0	0	0	0	0	0	0	0	0	1	2	0	0	0	0	0	0	1	1	0	2	0	0	101	19	8	18	8
denovo136156	0	0	0	0	0	0	0	0	0	0	0	0	0	0	0	0	0	0	0	1	0	0	0	0	3	3	0	2	0	9	0	0	0	0	0	0	0	0	7	1	0	0	0	2	0	2	15	1	1
denovo139303	0	43	6	1	57	18	5	15	0	9	11	0	0	0	0	0	0	0	2	0	0	0	0	0	0	0	0	0	0	6	0	2	0	0	0	0	6	0	2	5	0	4	2	1	2	5	1	18	11
denovo112828	0	0	0	0	0	0	0	0	0	0	0	0	0	0	0	0	0	1	0	1	0	0	0	0	8	8	5	3	0	12	0	0	0	0	0	0	5	0	5	2	1	1	0	8	4	0	3	24	10
denovo57197	0	0	0	0	0	0	0	0	0	0	0	0	0	0	0	0	0	0	1	0	0	0	0	192	2	4	0	0	1	30	48	5	8	0	0	0	1	0	0	0	2	0	0	0	0	0	0	0	0
denovo116389	0	4	2	12	15	0	1	0	4	0	0	0	0	0	0	0	0	0	0	0	0	0	0	0	0	0	0	0	0	24	16	1	4	0	0	0	7	2	2	10	0	0	0	0	0	1	15	28	48
denovo46881	0	0	0	0	0	0	0	0	0	0	0	0	0	0	0	0	0	0	6	0	0	0	0	0	1	2	58	15	0	2	0	14	1	39	0	0	0	0	0	0	0	0	2	0	10	19	17	0	0
denovo61371	0	0	0	0	0	0	0	0	0	0	0	0	0	0	0	0	0	0	1	0	1	0	0	0	3	2	5	1	0	29	0	0	1	0	0	0	4	0	0	0	0	2	0	0	0	1	6	6	3
denovo27084	0	17	3	23	23	6	6	1	5	0	0	0	0	0	0	0	0	0	0	0	0	0	0	0	5	1	0	1	1	33	18	2	11	0	0	0	6	0	0	1	0	0	0	0	0	24	4	9	18
denovo47290	0	0	0	0	0	2	11	11	2	142	121	0	0	0	0	0	0	0	0	0	0	0	0	0	0	0	0	0	0	0	0	0	0	0	0	0	0	0	0	0	0	0	0	0	0	0	0	0	0
denovo107314	0	0	1	1	0	0	0	0	9	1	0	0	0	0	0	0	0	0	1	0	0	0	0	3	0	2	0	0	0	4	35	1	3	0	0	0	0	1	0	0	0	11	9	0	0	4	0	3	0
denovo135944	3	2	1	1	0	3	1	0	1	1	3	15	8	6	2	8	7	8	2	3	12	5	11	9	5	2	2	2	3	8	4	7	7	9	5	1	1	3	3	5	5	3	4	4	2	1	2	9	2
denovo109084	0	0	0	38	0	0	17	10	1	0	0	0	0	0	0	0	0	1	1	0	0	0	0	0	0	0	0	0	0	0	0	0	0	0	0	0	57	0	28	43	2	0	0	0	0	0	0	0	0
denovo151214	0	0	1	0	1	0	0	0	0	0	0	0	0	0	0	0	0	0	1	0	0	0	0	0	1	3	0	0	0	9	0	1	2	0	0	0	3	0	6	7	0	0	0	0	0	3	8	62	55
denovo28269	0	3	1	0	1	1	0	1	0	1	1	0	0	0	0	0	0	0	6	0	0	0	0	0	12	7	6	8	0	12	0	4	2	0	0	0	28	2	14	8	3	4	3	12	0	1	2	42	16
denovo135407	0	0	0	0	0	0	0	0	0	0	0	0	0	0	0	0	0	0	2	0	1	0	0	3	2	2	1	2	0	14	33	5	3	0	0	0	0	0	0	0	0	0	0	0	0	12	6	1	0
denovo66059	0	0	1	0	0	0	0	0	0	0	0	0	0	0	0	0	0	0	0	0	0	0	0	0	11	6	2	2	0	3	0	2	0	0	0	0	3	2	4	5	2	1	2	2	5	1	1	30	3
denovo160659	0	5	8	0	15	12	0	0	0	5	5	0	0	0	0	0	0	1	0	0	0	0	0	0	2	0	1	2	0	1	0	0	0	1	0	0	0	0	0	0	0	5	24	0	0	0	0	0	6
denovo93928	0	1	1	3	6	0	3	2	0	0	0	0	0	0	0	0	0	0	4	2	0	17	0	0	2	4	1	19	3	11	8	7	2	0	0	0	8	2	13	7	16	1	0	0	0	6	2	27	23
denovo104062	0	0	0	8	0	3	0	2	2	0	0	0	0	0	0	0	0	0	0	0	0	0	1	18	0	4	0	0	6	28	78	87	17	0	0	0	0	0	0	1	0	0	0	0	0	0	0	0	0
denovo135280	0	0	0	0	0	0	0	0	1	0	0	0	0	0	0	0	0	0	2	0	1	0	0	1	0	0	0	0	0	45	160	11	7	0	0	0	1	0	0	0	0	1	0	0	0	9	7	3	0
denovo105025	1	0	2	2	2	3	5	2	1	3	0	4	5	6	1	6	8	6	3	6	6	2	5	6	7	5	7	7	4	7	6	3	4	9	8	5	1	2	3	4	9	4	6	6	3	0	4	8	1
denovo118660	0	0	0	0	0	0	0	0	0	0	0	0	0	0	0	0	0	0	0	0	0	0	0	0	0	0	0	0	0	5	0	3	1	0	0	0	4	0	6	6	0	30	64	52	90	3	0	0	1
denovo19462	2	1	3	2	4	5	4	3	0	1	0	14	2	5	3	10	7	6	5	3	10	2	8	4	5	4	6	3	2	4	6	5	2	10	2	3	1	3	2	5	10	2	4	2	3	3	4	5	3
denovo132696	0	0	0	0	0	0	0	0	0	0	0	0	0	0	0	0	0	0	6	0	0	0	0	0	4	1	4	3	0	3	0	1	0	0	0	0	2	0	4	0	2	0	0	0	1	0	1	29	8
denovo39117	0	2	1	33	10	4	1	0	21	0	0	0	0	0	0	0	0	0	1	0	0	0	0	0	0	0	0	0	1	26	20	4	7	0	0	0	2	0	0	3	0	2	0	0	0	2	8	22	9
denovo102034	0	0	3	2	1	5	0	0	9	0	0	0	0	0	0	0	0	0	0	0	0	0	0	21	0	0	10	1	10	16	62	16	11	0	0	0	1	0	0	0	0	0	2	0	0	11	15	0	0
denovo22985	0	12	4	120	27	9	4	7	54	0	4	0	0	0	0	0	0	0	0	0	0	0	0	0	0	1	0	0	0	1	0	1	0	0	0	0	0	0	1	0	0	2	4	0	0	3	4	0	0
denovo17893	0	26	6	5	27	10	1	4	1	0	0	0	0	0	0	0	0	0	7	0	0	0	0	0	0	0	0	0	0	39	0	2	3	0	0	0	3	0	2	0	0	0	0	0	1	0	2	19	26
denovo87445	0	12	36	15	14	21	4	15	8	1	1	0	0	0	0	0	0	0	8	1	0	0	0	0	2	5	0	3	0	1	0	0	1	0	0	0	0	2	0	1	5	0	0	0	0	2	1	0	2
denovo140225	0	10	6	12	18	16	8	4	0	1	3	0	0	0	0	0	0	0	5	3	0	0	0	0	0	3	1	3	0	0	0	0	0	0	0	0	26	2	8	4	3	1	1	0	0	0	0	9	7
denovo151211	0	0	0	3	2	0	0	0	4	0	14	0	0	0	0	0	0	0	0	0	0	0	0	0	0	0	0	0	33	20	15	39	17	0	0	0	0	0	0	0	0	0	0	0	0	16	0	0	4
denovo6136	0	1	0	0	1	0	0	0	0	0	0	0	0	0	0	0	0	0	1	0	0	0	0	0	49	31	2	8	0	12	10	10	5	0	0	0	1	1	5	4	3	1	9	4	9	0	1	17	7
denovo78884	0	0	0	0	0	0	0	0	0	0	0	0	0	0	0	0	0	1	0	0	0	0	0	0	1	0	0	0	0	15	0	0	0	0	0	0	58	10	43	44	11	12	12	20	7	1	2	5	3
denovo60380	0	2	3	2	2	0	2	0	0	1	1	15	5	4	8	7	7	7	2	3	14	4	4	5	6	5	1	3	4	5	8	3	1	7	1	4	5	3	1	2	6	2	2	2	1	5	7	5	0
denovo43499	0	1	4	0	3	3	0	0	0	0	0	0	0	0	0	0	0	2	18	2	0	0	0	0	1	1	0	0	0	16	0	0	4	0	0	0	4	0	4	5	0	47	14	2	4	2	2	33	24
denovo26357	0	0	0	17	0	0	15	7	1	0	0	1	0	0	0	0	0	4	4	0	0	8	0	0	1	14	0	0	7	0	0	1	1	0	0	0	18	14	23	12	20	3	2	0	0	0	1	0	0
denovo26174	0	1	0	8	8	1	1	2	20	0	0	0	0	0	0	0	0	0	1	0	0	0	0	1	1	0	0	1	5	33	20	8	12	0	0	0	2	2	1	0	1	0	0	0	7	7	11	6	8
denovo40915	0	0	4	2	1	6	0	0	2	0	0	0	0	0	0	0	0	0	0	0	0	0	0	0	4	8	0	2	0	10	2	3	2	0	0	0	1	0	1	0	0	13	20	0	4	5	4	15	14
denovo135008	0	1	0	0	0	0	3	0	27	0	0	0	0	0	0	0	0	0	0	0	0	0	0	0	0	0	0	0	9	1	1	0	1	0	0	0	0	0	5	4	1	94	82	0	0	0	0	0	0
denovo43240	0	0	0	54	0	0	2	1	13	0	0	0	0	0	0	0	0	0	1	0	0	0	0	0	0	1	0	0	0	2	1	0	0	0	0	0	24	1	11	11	1	20	41	0	2	0	1	0	1
denovo152631	0	1	0	0	1	0	0	0	0	1	1	0	0	0	0	0	0	0	1	0	0	0	0	0	0	0	0	0	0	0	0	0	0	0	0	0	0	0	0	0	0	2	4	0	0	0	5	4	5
denovo93228	0	5	1	12	23	11	1	3	0	0	0	0	0	0	0	0	0	0	0	0	0	0	0	0	2	2	0	0	0	10	0	28	3	0	0	0	0	0	0	0	0	0	0	0	0	0	0	46	2
denovo85514	0	2	11	1	34	14	1	0	4	2	2	0	0	0	0	0	0	0	3	0	0	0	0	0	0	0	0	1	0	25	1	0	4	0	0	0	3	0	2	4	0	2	0	0	0	4	3	36	7
denovo36321	0	0	1	0	0	0	0	0	0	0	0	0	0	0	0	0	0	0	1	0	0	0	0	0	0	0	0	0	0	4	0	0	7	0	0	0	0	0	0	0	0	108	24	5	0	0	0	2	1
denovo159227	0	0	0	7	6	2	0	0	7	0	0	0	0	0	0	0	0	0	0	0	0	0	0	0	1	0	0	0	27	4	3	9	4	0	0	0	0	0	0	1	0	1	0	0	0	1	29	0	0
denovo153859	0	0	0	7	1	0	16	18	0	2	1	0	0	0	0	0	0	3	2	0	0	0	0	0	0	22	1	0	1	0	0	0	0	0	0	0	0	0	0	2	0	0	0	0	0	0	0	0	0
denovo153267	0	0	0	0	0	0	1	0	0	0	0	38	0	0	0	0	0	0	0	0	0	0	0	0	0	0	0	0	0	0	0	0	0	0	0	0	0	0	0	0	0	0	0	0	87	0	0	39	2
denovo89430	0	0	0	1	0	0	1	0	2	0	0	0	0	0	0	0	0	0	8	11	0	0	0	0	0	0	0	0	20	10	8	21	9	0	0	0	0	0	0	0	0	0	0	0	0	0	0	0	0
denovo40789	0	0	0	0	0	0	0	0	0	0	0	0	0	0	0	0	0	0	67	0	0	0	0	0	0	0	0	0	9	2	0	0	4	0	0	0	0	0	0	0	0	0	0	0	0	0	0	0	0
denovo81182	0	0	0	0	0	8	0	0	0	0	0	0	0	0	99	0	0	0	0	0	0	0	0	0	0	0	0	0	0	0	0	0	0	0	0	0	0	0	0	1	0	1	0	0	0	1	0	0	0
denovo54567	0	1	0	0	0	0	3	2	0	0	0	0	0	0	0	0	0	0	0	0	0	0	0	0	0	0	0	0	0	0	0	0	0	0	0	0	0	0	0	0	0	0	0	0	0	0	0	0	0
denovo83750	0	0	0	0	0	0	0	0	0	0	0	0	0	0	0	0	0	0	1	0	0	0	0	0	4	3	0	0	0	0	0	0	1	0	0	0	1	0	0	0	0	0	0	0	117	0	0	0	0
denovo143784	0	0	0	1	0	0	0	0	0	0	0	0	0	0	0	0	0	0	0	0	0	0	0	0	0	0	0	0	0	0	0	0	0	0	0	0	0	1	0	1	0	0	0	2	0	1	0	7	0
denovo143567	0	0	1	0	0	0	0	1	1	0	36	0	0	0	0	0	0	0	0	22	0	0	0	0	0	0	0	0	0	0	0	0	0	0	0	0	0	0	0	0	0	0	0	0	0	0	0	0	0
denovo15446	0	0	0	0	0	0	1	0	0	0	0	0	0	0	0	0	0	0	0	0	0	0	0	0	0	0	0	0	0	0	0	0	0	0	0	0	0	0	1	0	0	0	0	0	0	0	1	1	0
denovo33211	0	0	0	0	0	0	0	0	0	0	0	0	0	0	0	0	0	0	0	0	0	0	0	0	0	0	0	0	0	0	0	0	0	0	0	0	0	0	0	1	0	1	0	0	0	0	0	0	4
denovo71082	0	0	0	0	0	0	0	0	0	0	0	0	0	0	0	0	0	43	0	0	1	0	0	0	0	0	0	0	0	0	0	0	0	0	0	0	0	0	0	0	0	0	0	0	0	0	0	0	0
denovo35718	0	0	0	0	0	0	0	0	0	0	0	0	0	0	0	0	0	0	0	0	0	0	0	0	0	0	0	0	0	0	0	0	0	0	0	0	0	0	0	0	0	0	0	0	0	0	0	11	0
denovo83416	0	1	0	0	1	2	0	2	3	0	0	0	0	0	0	0	0	0	0	0	0	0	0	0	0	0	0	0	0	0	0	0	0	0	0	0	0	0	0	0	0	0	0	0	0	0	0	0	0
denovo47414	0	0	0	0	0	0	1	0	0	0	0	0	0	0	0	0	0	0	0	0	0	0	0	0	0	0	0	0	0	0	0	0	0	0	0	0	0	0	0	0	0	0	0	0	0	0	0	0	0
denovo77928	0	0	3	0	0	0	0	0	0	0	0	2	0	0	0	0	0	0	0	0	0	0	0	0	0	0	0	0	0	0	0	1	1	0	0	0	0	0	0	0	0	0	0	0	0	0	0	0	0
denovo101441	0	0	0	0	0	0	0	0	0	0	0	0	0	0	0	0	0	0	0	0	0	0	0	0	0	0	0	0	0	0	0	0	0	0	0	0	1	0	0	2	0	1	0	0	0	0	1	0	1
denovo35394	0	0	0	0	0	0	0	0	0	0	0	0	0	0	0	0	0	0	0	0	0	0	0	0	0	0	0	0	0	0	0	0	0	0	0	0	0	0	0	0	0	0	0	0	0	0	0	0	0
denovo117039	0	0	0	0	0	0	0	1	0	0	0	0	0	0	0	0	0	0	0	0	0	0	0	0	0	0	0	0	0	0	0	0	0	1	0	0	0	0	0	0	0	0	0	0	0	0	0	0	0
denovo33359	0	0	0	0	0	0	0	0	0	0	0	0	0	0	0	0	0	0	0	0	0	0	0	0	0	0	0	0	0	0	0	0	0	0	0	0	0	0	0	0	0	1	0	0	0	0	0	0	0
denovo51862	0	0	0	0	0	0	0	0	0	0	0	0	0	0	0	0	0	0	1	0	0	0	0	1	0	0	0	0	0	0	0	0	0	0	0	0	0	0	0	0	0	0	0	0	0	0	0	0	0
denovo105379	0	0	0	0	0	0	1	0	0	0	0	0	0	0	0	0	0	0	0	0	0	0	0	0	0	0	0	0	0	0	0	0	0	0	0	0	0	0	0	0	0	0	0	0	0	0	0	0	0
denovo118210	0	0	0	0	0	0	0	0	1	0	0	0	0	0	0	0	0	0	0	0	0	0	0	0	0	0	0	0	0	0	0	0	0	0	0	0	0	0	0	0	0	0	0	0	0	0	0	0	0
denovo161516	0	0	0	0	0	0	0	0	0	0	0	0	0	0	0	0	0	0	0	0	0	0	0	0	0	1	0	0	0	0	0	0	0	0	0	0	0	0	0	0	0	0	0	0	0	0	0	0	0
denovo28538	0	0	0	0	0	0	0	0	0	1	0	0	0	0	0	0	0	0	0	0	0	0	0	0	0	0	0	0	0	0	0	0	0	0	0	0	0	0	0	0	0	0	0	0	0	0	0	0	0
denovo107779	0	0	0	0	0	0	0	0	0	0	0	0	0	0	0	0	0	0	0	0	0	0	0	0	0	0	0	0	0	0	0	0	0	0	0	0	0	0	0	0	0	0	0	0	0	0	0	0	0
denovo113141	0	0	0	0	0	0	0	0	0	0	0	0	0	0	0	0	0	0	0	0	0	0	0	0	0	0	0	0	0	0	0	0	0	0	0	0	0	0	0	0	0	0	0	0	0	0	0	0	0
denovo140294	0	0	0	0	0	0	0	0	0	0	0	0	0	0	0	0	0	0	0	0	0	0	0	0	0	0	0	0	0	0	0	0	0	0	0	0	0	0	0	0	0	0	0	0	0	0	0	0	0
denovo144787	0	0	0	0	0	0	0	0	0	0	0	0	0	0	0	0	0	0	0	0	0	0	0	0	0	0	0	0	0	0	0	0	0	0	0	0	0	0	0	0	0	0	0	0	0	0	0	0	0
denovo161511	0	0	0	0	0	0	0	0	0	0	0	0	0	0	0	0	0	0	0	0	0	0	0	0	0	0	0	0	0	0	0	0	0	0	0	0	0	0	0	0	0	0	0	0	0	0	0	0	0
denovo24638	0	0	0	0	0	0	0	0	0	0	0	0	0	0	0	0	0	0	0	0	0	0	0	0	0	0	0	0	0	0	0	0	0	0	0	0	0	0	0	0	0	0	0	0	0	0	0	0	0
denovo25385	0	0	0	0	0	0	0	0	0	0	0	0	0	0	0	0	0	0	0	0	0	0	0	0	0	0	0	0	0	0	0	0	0	0	0	0	0	0	0	0	0	0	0	0	0	0	0	0	0
denovo25836	0	0	0	0	0	0	0	0	0	0	0	0	0	0	0	0	0	0	0	0	0	0	0	0	0	0	0	0	0	0	0	0	0	0	0	0	0	0	0	0	0	0	0	0	0	0	0	0	0
denovo41102	0	0	0	0	0	0	0	0	0	0	0	0	0	0	0	0	0	0	0	0	0	0	0	0	0	0	0	0	0	0	0	0	0	0	0	0	0	0	0	0	0	0	0	0	0	0	0	0	0
denovo42656	0	0	0	0	0	0	0	0	0	0	0	0	0	0	0	0	0	0	0	0	0	0	0	0	0	0	0	0	0	0	0	0	0	0	0	0	0	0	0	0	0	0	0	0	0	0	0	0	0
denovo4330	0	0	0	0	0	0	0	0	0	0	0	0	0	0	0	0	0	0	0	0	0	0	0	0	0	0	0	0	0	0	0	0	0	0	0	0	0	0	0	0	0	0	0	0	0	0	0	0	0
denovo4338	0	0	0	0	0	0	0	0	0	0	0	0	0	0	0	0	0	0	0	0	0	0	0	0	0	0	0	0	0	0	0	0	0	0	0	0	0	0	0	0	0	0	0	0	0	0	0	0	0
denovo54618	0	0	0	0	0	0	0	0	0	0	0	0	0	0	0	0	0	0	0	0	0	0	0	0	0	0	0	0	0	0	0	0	0	0	0	0	0	0	0	0	0	0	0	0	0	0	0	0	0
denovo92765	0	0	0	0	0	0	0	0	0	0	0	0	0	0	0	0	0	0	0	0	0	0	0	0	0	0	0	0	0	0	0	0	0	0	0	0	0	0	0	0	0	0	0	0	0	0	0	0	0
[truncated: 35 more columns]
